# Supplementary material for: Quasispecies of SARS-CoV-2 revealed by single nucleotide polymorphisms (SNPs) analysis
Source: Virulence. 2021 May 25;12(1):1209–26. doi: 10.1080/21505594.2021.1911477 (PMC8158041; doi:10.1080/21505594.2021.1911477)
Supplement: Supplemental Material [file KVIR_A_1911477_SM2446.zip › Supplementary table_2021_1_26.xlsx]

## Sheet: Legends
Supplementary Table 1. Primers used in this study.
Supplementary Table 2. Clinical informations of patients and samples. Patients with dynamic component of quasispecies in samples are in bold.
Supplementary Table 3 Summary of SNPs of SARS-CoV-2 detected from samples in this study.
Supplementary Table 4. Summary of SNPs of SARS-CoV-2 detected from online databases. The shared inter-host SNPs were analyzed based on the SARS-CoV-2 genome sequence available online as of April 11(2019nCoVR, https://bigd.big.ac.cn/ncov)
Supplementary Table 5. The result of S glycoprotein peptides binding to MHC class I allele. The MHC class I binding predictions were made with the IEDB analysis resource using a consensus method which employs a Stabilized Matrix, Artificial Neural Networks and combinatorial library methods (http://tools.iedb.org/tepitool/).

## Sheet: Table S1
Primers	Primer sequences
Orf8(BamHI)-F	5’-CGC GGA TCC ATG AAA TTC CTG GTG TTT CTG-3’
Orf8(XhoI)-F	5’-CCG CTC GAG TTA GAT GAA GTC CAG AAC CAC-3’
S del19(NotI)-F	5’-ATA AGA ATG CGG CCG CAT TAT GGG ATT TGT GTT CCT GG-3’
S del19(ApaI)-R	5’-GGA ATT CGG GCC CTC AAC AAC AGG AGC CAC AGG-3’
S395N-F	5'- TAA CAA CTG TGT GGC TGA CTA CTC TGT GCT CT -3'
S395N-R	5'- CAG CCA CAC AGT TGT TAA TCC TCT TCC TGT TCC AGG CA -3'
F486A-F	5'- GGC GCC AAC TGT TAC TTT CCA CTC CAA TCC TA -3'
F486A-R	5'- AAG TAA CAG TTG GCG CCC TCC ACT CCA TTA CAT GG -3'
N487A-F	5'- GGC TTC GCC TGT TAC TTT CCA CTC CAA TCC TAT GG -3'
N487A-R	5'- AAG TAA CAG GCG AAG CCC TCC ACT CCA TTA CAT G -3'
S494A-F	5'- ACT CCA AGC CTA TGG CTT CCA ACC AAC CAA TG -3'
S494A-R	5'- AGC CAT AGG CTT GGA GTG GAA AGT AAC AGT TGA AG -3'
T500A-F	5'- TCC AAC CAG CCA ATG GAG TGG GCT ACC AAC CA -3'
T500A-R	5'- TCC ATT GGC TGG TTG GAA GCC ATA GGA TTG GA -3'
V503A-F	5'-AAC CAA CCA ATG GAG CCG GCT ACC AAC CAT ACA GGG TGG-3'
V503A-R	5'-GGC TCC ATT GGT TGG TTG GAA GCC ATA GGA TT -3'
Motif-1-F	5'-TAT GCC TTC CAA CCA GCC GCC GGA GCC GGC TAC GCC CCA TAC AGG GTG GTG GTG CT -3'
Motif-1-R	5'-GCT GGT TGG AAG GCA TAG GCT TGG AGT GGA AAG TAA CAG TTG AAG -3'
Motif-2-F	5'-GCC GCC TGT TAC TTT CCA CTC CAA TCC TAT GG-3'
Motif-2-R	5'-TGG AAA GTA ACA GGC GGC GCC CTC CAC TCC ATT ACA TGG-3'

## Sheet: Table S2
Patient no.	Age(y)	Gender	Onset date	Hospital date	Patient condition	Specimen no.	Sampling date	Ct value of qRT-PCR against SARS-CoV-2
1	23	M	20200122	20200126	Mild	NS82	20200128	33.8
2	51	F	20200123	20200126	Mild	NS81	20200128	28.26
3	73	M	20200120	20200122	Severe	NS86	20200128	34.28
4	36	M	20200118	20200123	Mild	NS30	20200125	28
						NS54	20200127	34.98
5	53	F	20200121	20200123	Mild	TS32	20200125	33
						NS52	20200127	29.52
						NS83	20200128	32.67
6	67	M	20200117	20200122	Severe	BALF25	20200129	31
						NS67	20200128	36.4
7	72	M	20200114	20200122	Severe	SP20	20200128	28.65
						NS73	20200128	25.21
8	55	F	20200122	20200125	Severe	NS55	20200127	24.47
						NS84	20200128	32.67
9	52	F	20200122	20200124	Mild	NS51	20200127	29.7
10	52	F	20200123	20200124	Mild	NS53	20200127	18.81
						NS77	20200128	28.21
11	40	M	20200122	20200125	Mild	SP9	20200126	24
						NS14	20200127	17.61
						NS37	20200126	20.2
						NS94	20200128	26.72
12	65	F	20200121	20200124	Mild	NS46	20200127	22.86
						NS96	20200128	28.51
13	63	M	20200121	20200122	Mild	SP6	20200125	18
						NS78	20200128	33.73
14	49	F	20200118	20200121	Mild	NS57	20200127	32.38
						NS97	20200128	33.96
15	63	F	-	20200126	Asymptomatic	NS80	20200128	31.56
16	56	F	20200123	20200126	Severe	NS79	20200128	30.06
17	62	F	20200118	20200124	Mild	NS43	20200127	26.37
						NS93	20200128	30.26
18	78	F	20200123	20200124	Mild	SP5	20200125	27
						SP65	20200128	29.29
						NS66	20200128	29.18
19	21	F	20200122	20200125	Mild	NS95	20200128	37.34
20	63	M	20200120	20200124	severe	SP21	20200128	21.64
						NS76	20200128	32.48
21	86	M	20200120	20200124	Mild	NS85	20200128	27.5
22	61	M	20200120	20200123	Severe	TS10	20200126	28.02
23	43	M	20200122	20200125	Mild	NS35	20200125	33
24	64	F	20200121	20200125	Severe	SP27	20200129	25
25	65	M	20200120	20200123	Severe	NS16	20200128	29.18
						SP69	20200128	26.28
26	28	M	20200122	20200125	Mild	NS88	20200128	34.51
27	69	M	20200123	20200124	Mild	NS47	20200127	21.76
28	56	F	20200113	20200120	Severe	NS04	20200125	29
						TS17	20200128	34
						SP18	20200128	33.96
						NS70	20200128	37.6
29	20	F	20200117	20200124	Mild	NS89	20200128	26.64
30	33	F	20200121	20200123	Mild	NS91	20200128	33.96
31	61	M	20200118	20200123	Severe	SP63	20200128	24.42
						NS64	20200128	32.29
32	65	F	20200124	20200125	Mild	SP11	20200126	24.19
						NS40	20200126	22.65
						NS56	20200127	26.37
						NS92	20200128	30.73
33	53	F	20200118	20200125	Severe	SP12	20200126	23.72
						NS41	20200126	30.04
						NS48	20200127	34.27
						NS90	20200128	33.78
34	65	F	20200104	20200120	Severe	BALF07	20200125	26
						TS36	20200125	35.6
35	69	M	20200111	20200120	Severe	SP15	20200128	37
						NS34	20200125	28
						TS42	20200126	36.25
						NS68	20200128	28.56
36	61	F	20200122	20200124	Severe	SP74	20200128	32.27
						NS75	20200128	28.26
37	64	F	20200105	20200120	Severe	NS33	20200125	31
38	47	F	20200122	20200124	Mild	TS28	20200125	30
39	62	M	20200111	20200115	Severe	TS13	20200126	33.99
						NS31	20200125	33
						SP59	20200128	34.09
						NS60	20200128	37
40	57	M	20200119	20200122	Mild	SP61	20200128	29
						NS62	20200128	35.56
41	64	F	20200122	20200127	Severe	SP26	20200129	23
42	57	F	20200121	20200123	Severe	BALF23	20200129	37
						TS38	20200126	30.14
43	66	M	20200103	20200111	Severe	BALF45	20200127	20.3
44	65	F	20200122	20200123	Mild	SP19	20200128	33.7
						NS72	20200128	28.36
45	46	M	20200117	20200121	Severe	SP22	20200129	26.03
						NS29	20200125	25
						TS39	20200126	28.25
						SP58	20200127	15.42
46	46	M	20200121	20200122	Severe	TS44	20200127	36.32
						SP71	20200128	24.33
47	63	M	20200109	20200115	Severe	BALF08	20200125	27
						BALF24	20200129	37
						TS49	20200127	26.52
						BALF50	20200127	24.29
48	69	M	20200121	20200126	Mild	NS87	20200128	28.02
Patients with dynamic component of quasispecies in samples are in bold.

## Sheet: Table S3
Specimen no.	Patient no.	Genome position	CDS	CDS amino acid (AA) position	N=Nonsyn S=Syn NC=Noncoding	iSNV frequency	Reference base (MN908947.3)	Reference AA	Alternate base	Alternate AA	ConversionType	Dinucleotide conversion	Position_in_codon	Reference allele depth	Alternate allele depth	Site total depth	Reference frequency	Alternate frequency
NS81	2	23856	S	765	N	0.93617	G	R	A	H	G->A	GT->AT	2	1	44	47	0.0638298	0.93617
NS81	2	28144	ORF8	84	N	1	T	L	C	S	T->C	TA->CA	2	0	58	58	0	1
NS81	2	18143	ORF1b (nsp14)	5960	N	0.947368	C	T	T	I	C->T	CT->TT	2	0	36	38	0.0526316	0.947368
NS81	2	8782	ORF1a (nsp4)	2839	S	1	C	S	T	S	C->T	CC->TC	3	0	56	56	0	1
NS30	4	6853	ORF1a (nsp3)	2196	S	0.2	T	T	A	T	T->A	TA->AA	3	12	3	15	0.8	0.2
NS30	4	29656	ORF10	33	S	0.88	T	V	G	V	T->G	TA->GA	3	6	44	50	0.12	0.88
NS30	4	9205	ORF1a (nsp4)	2980	S	0.2	T	D	C	D	T->C	TT->CT	3	12	3	15	0.8	0.2
NS30	4	29095	N	274	S	0.1	C	F	T	F	C->T	CG->TG	3	45	5	50	0.9	0.1
NS30	4	17373	ORF1b (nsp13)	5703	S	0.941176	C	A	T	A	C->T	CA->TA	3	2	32	34	0.0588235	0.941176
TS32	5	29623	ORF10	25	S	0.333333	T	N	C	N	T->C	TT->CT	3	8	4	12	0.666667	0.333333
TS32	5	28861	N	196	S	0.266667	T	N	C	N	T->C	TT->CT	3	11	4	15	0.733333	0.266667
TS32	5	5883	ORF1a (nsp3)	1873	N	0.363636	A	Y	T	F	A->T	AC->TC	2	7	4	11	0.636364	0.363636
TS32	5	19617	ORF1b (nsp14)	6451	S	0.25	T	L	A	L	T->A	TC->AC	3	9	3	12	0.75	0.25
NS52	5	28861	N	196	S	0.5	T	N	C	N	T->C	TT->CT	3	6	6	12	0.5	0.5
NS52	5	29575	ORF10	6	S	0.454545	T	V	A	V	T->A	TT->AT	3	6	5	11	0.545455	0.454545
NS52	5	24034	S	824	S	0.222222	C	N	T	N	C->T	CA->TA	3	14	4	18	0.777778	0.222222
NS52	5	28144	ORF8	84	N	0.318182	T	L	C	S	T->C	TA->CA	2	15	7	22	0.681818	0.318182
NS52	5	26729	M	69	S	0.1875	T	A	C	A	T->C	TG->CG	3	13	3	16	0.8125	0.1875
NS52	5	28077	ORF8	62	N	0.2	G	V	C	L	G->C	GT->CT	1	16	4	20	0.8	0.2
BALF25	6	17019	ORF1b (nsp13)	5585	N	0.111111	G	E	C	D	G->C	GT->CT	3	24	3	27	0.888889	0.111111
BALF25	6	313	ORF1a (nsp1)	16	S	0.16	C	L	T	L	C->T	CA->TA	3	21	4	25	0.84	0.16
BALF25	6	11267	ORF1a (nsp6)	3668	N	0.214286	G	D	T	Y	G->T	GA->TA	1	22	6	28	0.785714	0.214286
BALF25	6	12403	ORF1a (nsp8)	4046	S	0.0983607	C	N	T	N	C->T	CA->TA	3	55	6	61	0.901639	0.0983607
BALF25	6	19018	ORF1b (nsp14)	6252	N	0.142857	C	P	T	S	C->T	CC->TC	1	36	6	42	0.857143	0.142857
BALF25	6	19154	ORF1b (nsp14)	6297	N	0.103448	C	T	T	I	C->T	CA->TA	2	26	3	29	0.896552	0.103448
BALF25	6	10074	ORF1a (nsp5)	3270	N	0.125	C	A	T	V	C->T	CA->TA	2	21	3	24	0.875	0.125
BALF25	6	20800	ORF1b (nsp16)	6846	N	0.0909091	A	T	C	P	A->C	AC->CC	1	50	5	55	0.909091	0.0909091
BALF25	6	23569	S	669	S	0.955224	T	G	C	G	T->C	TA->CA	3	3	64	67	0.0447761	0.955224
BALF25	6	9352	ORF1a (nsp4)	3029	S	0.133333	T	N	C	N	T->C	TA->CA	3	26	4	30	0.866667	0.133333
BALF25	6	2293	ORF1a (nsp2)	676	N	0.111111	G	Q	T	H	G->T	GA->TA	3	24	3	27	0.888889	0.111111
BALF25	6	27111	M	197	N	0.12	A	S	T	C	A->T	AG->TG	1	44	6	50	0.88	0.12
BALF25	6	3239	ORF1a	992	N	0.111111	G	D	C	H	G->C	GA->CA	1	24	3	27	0.888889	0.111111
BALF25	6	8389	ORF1a (nsp3)	2708	S	0.0909091	C	N	T	N	C->T	CA->TA	3	30	3	33	0.909091	0.0909091
BALF25	6	4710	ORF1a (nsp3)	1482	N	0.106383	C	A	T	V	C->T	CT->TT	2	42	5	47	0.893617	0.106383
SP20	7	22880	S	440	N	0.157895	A	N	T	Y	A->T	AA->TA	1	16	3	19	0.842105	0.157895
SP20	7	24034	S	824	S	0.37037	C	N	T	N	C->T	CA->TA	3	17	10	27	0.62963	0.37037
SP20	7	22638	S	359	N	0.172414	G	S	A	N	G->A	GC->AC	2	24	5	29	0.827586	0.172414
SP20	7	28144	ORF8	84	N	0.967742	T	L	C	S	T->C	TA->CA	2	1	30	31	0.0322581	0.967742
SP20	7	27049	M	176	N	0.130435	T	L	A	H	T->A	TT->AT	2	20	3	23	0.869565	0.130435
SP20	7	8782	ORF1a (nsp4)	2839	S	1	C	S	T	S	C->T	CC->TC	3	0	29	29	0	1
NS73	7	1877	ORF1a (nsp2)	538	N	0.431373	T	S	C	P	T->C	TC->CC	1	87	66	153	0.568627	0.431373
NS73	7	9848	ORF1a (nsp4)	3195	N	0.314685	A	S	G	G	A->G	AG->GG	1	98	45	143	0.685315	0.314685
NS73	7	17478	ORF1b (nsp13)	5738	S	0.482517	G	K	A	K	G->A	GG->AG	3	74	69	143	0.517483	0.482517
NS73	7	8782	ORF1a (nsp4)	2839	S	1	C	S	T	S	C->T	CC->TC	3	0	138	138	0	1
NS73	7	18322	ORF1b (nsp14)	6020	N	0.216049	C	H	T	Y	C->T	CA->TA	1	127	35	162	0.783951	0.216049
NS73	7	29557	-	-	NC	0.135135	G	-	T	-	G->T	GA->TA	NA	128	20	148	0.864865	0.135135
NS73	7	29534	-	-	NC	0.108108	A	-	C	-	A->C	AC->CC	NA	132	16	148	0.891892	0.108108
NS73	7	28826	N	185	N	0.373563	C	R	T	C	C->T	CG->TG	1	109	65	174	0.626437	0.373563
NS73	7	15480	ORF1b (nsp12)	5072	S	1	C	T	T	T	C->T	CT->TT	3	0	147	147	0	1
NS73	7	16466	ORF1b (nsp13)	5401	N	0.394958	C	P	T	L	C->T	CA->TA	2	72	47	119	0.605042	0.394958
NS73	7	28144	ORF8	84	N	1	T	L	C	S	T->C	TA->CA	2	0	158	158	0	1
NS73	7	27282	ORF6	27	N	0.0844156	G	W	A	*	G->A	GA->AA	3	141	13	154	0.915584	0.0844156
NS55	8	22246	S	228	N	0.769231	T	D	G	E	T->G	TT->GT	3	3	10	13	0.230769	0.769231
NS55	8	28077	ORF8	62	N	1	G	V	C	L	G->C	GT->CT	1	0	16	16	0	1
NS55	8	28144	ORF8	84	N	1	T	L	C	S	T->C	TA->CA	2	0	21	21	0	1
NS55	8	10558	ORF1a (nsp5)	3431	S	0.142857	A	P	G	P	A->G	AA->GA	3	18	3	21	0.857143	0.142857
NS84	8	25630	ORF3a	80	N	1	G	V	C	L	G->C	GT->CT	1	0	20	20	0	1
NS84	8	8179	ORF1a (nsp3)	2638	S	1	G	R	T	R	G->T	GC->TC	3	0	17	17	0	1
NS84	8	66	five_prime_UTR	-	NC	0.928571	C	-	T	-	C->T	CT->TT	NA	1	13	14	0.0714286	0.928571
NS51	9	28077	ORF8	62	N	0.25	G	V	C	L	G->C	GT->CT	1	12	4	16	0.75	0.25
NS51	9	8782	ORF1a (nsp4)	2839	S	0.333333	C	S	T	S	C->T	CC->TC	3	14	7	21	0.666667	0.333333
NS51	9	22246	S	228	N	0.642857	T	D	G	E	T->G	TT->GT	3	5	9	14	0.357143	0.642857
NS51	9	16917	ORF1b (nsp13)	5551	S	0.333333	G	L	T	L	G->T	GA->TA	3	12	6	18	0.666667	0.333333
NS51	9	28144	ORF8	84	N	0.333333	T	L	C	S	T->C	TA->CA	2	12	6	18	0.666667	0.333333
NS51	9	28854	N	194	N	0.411765	C	S	T	L	C->T	CA->TA	2	10	7	17	0.588235	0.411765
NS53	10	10558	ORF1a (nsp5)	3431	S	0.994652	A	P	G	P	A->G	AA->GA	3	1	186	187	0.00534759	0.994652
NS53	10	3518	ORF1a (nsp3)	1085	N	1	G	V	T	F	G->T	GT->TT	1	0	191	191	0	1
NS53	10	17423	ORF1b (nsp13)	5720	N	0.994792	A	Y	G	C	A->G	AT->GT	2	0	191	192	0.00520833	0.994792
NS53	10	28854	N	194	N	0.989691	C	S	T	L	C->T	CA->TA	2	2	192	194	0.0103093	0.989691
NS53	10	16114	ORF1b (nsp12)	5284	N	0.994709	C	H	T	Y	C->T	CA->TA	1	1	188	189	0.00529101	0.994709
NS77	10	17808	ORF1b (nsp13)	5848	N	0.0985915	G	K	T	N	G->T	GA->TA	3	64	7	71	0.901408	0.0985915
NS77	10	17423	ORF1b (nsp13)	5720	N	1	A	Y	G	C	A->G	AT->GT	2	0	61	61	0	1
NS77	10	10558	ORF1a (nsp5)	3431	S	1	A	P	G	P	A->G	AA->GA	3	0	62	62	0	1
NS77	10	2048	ORF1a (nsp2)	595	S	0.116279	C	L	T	L	C->T	CT->TT	1	38	5	43	0.883721	0.116279
NS77	10	28854	N	194	N	1	C	S	T	L	C->T	CA->TA	2	0	42	42	0	1
NS77	10	3291	ORF1a (nsp3)	1009	N	0.147059	A	Q	G	R	A->G	AA->GA	2	29	5	34	0.852941	0.147059
NS77	10	16114	ORF1b (nsp12)	5284	N	1	C	H	T	Y	C->T	CA->TA	1	0	63	63	0	1
NS77	10	3518	ORF1a (nsp3)	1085	N	0.979167	G	V	T	F	G->T	GT->TT	1	1	47	48	0.0208333	0.979167
NS77	10	29269	N	332	S	0.179487	C	T	T	T	C->T	CT->TT	3	32	7	39	0.820513	0.179487
SP09	11	28144	ORF8	84	N	1	T	L	C	S	T->C	TA->CA	2	0	34	34	0	1
SP09	11	26729	M	69	S	1	T	A	C	A	T->C	TG->CG	3	0	18	18	0	1
SP09	11	13394	ORF1a (nsp10)	4377	N	1	A	K	G	E	A->G	AA->GA	1	0	18	18	0	1
SP09	11	4651	ORF1a (nsp3)	1462	S	0.166667	T	A	C	A	T->C	TG->CG	3	15	3	18	0.833333	0.166667
SP09	11	22638	S	359	N	1	G	S	A	N	G->A	GC->AC	2	0	19	19	0	1
SP09	11	8782	ORF1a (nsp4)	2839	S	1	C	S	T	S	C->T	CC->TC	3	0	22	22	0	1
SP09	11	28077	ORF8	62	N	0.962963	G	V	C	L	G->C	GT->CT	1	1	26	27	0.037037	0.962963
SP09	11	24034	S	824	S	1	C	N	T	N	C->T	CA->TA	3	0	15	15	0	1
SP09	11	6997	ORF1a (nsp3)	2244	S	0.25	C	I	A	I	C->A	CT->AT	3	9	3	12	0.75	0.25
NS14	11	8782	ORF1a (nsp4)	2839	S	1	C	S	T	S	C->T	CC->TC	3	0	149	149	0	1
NS14	11	28077	ORF8	62	N	1	G	V	C	L	G->C	GT->CT	1	0	155	155	0	1
NS14	11	24034	S	824	S	1	C	N	T	N	C->T	CA->TA	3	0	145	145	0	1
NS14	11	26729	M	69	S	1	T	A	C	A	T->C	TG->CG	3	0	93	93	0	1
NS14	11	13394	ORF1a	4377	N	1	A	K	G	E	A->G	AA->GA	1	0	129	129	0	1
NS14	11	22638	S	359	N	1	G	S	A	N	G->A	GC->AC	2	0	172	172	0	1
NS14	11	28144	ORF8	84	N	1	T	L	C	S	T->C	TA->CA	2	0	164	164	0	1
NS37	11	13394	ORF1a	4377	N	1	A	K	G	E	A->G	AA->GA	1	0	191	191	0	1
NS37	11	8782	ORF1a (nsp4)	2839	S	1	C	S	T	S	C->T	CC->TC	3	0	191	191	0	1
NS37	11	26729	M	69	S	1	T	A	C	A	T->C	TG->CG	3	0	187	187	0	1
NS37	11	24034	S	824	S	1	C	N	T	N	C->T	CA->TA	3	0	194	194	0	1
NS37	11	28144	ORF8	84	N	1	T	L	C	S	T->C	TA->CA	2	0	201	201	0	1
NS37	11	28077	ORF8	62	N	1	G	V	C	L	G->C	GT->CT	1	0	194	194	0	1
NS37	11	22638	S	359	N	1	G	S	A	N	G->A	GC->AC	2	0	195	195	0	1
NS94	11	8782	ORF1a (nsp4)	2839	S	1	C	S	T	S	C->T	CC->TC	3	0	126	126	0	1
NS94	11	13394	ORF1a	4377	N	0.992308	A	K	G	E	A->G	AA->GA	1	1	129	130	0.00769231	0.992308
NS94	11	28144	ORF8	84	N	1	T	L	C	S	T->C	TA->CA	2	0	142	142	0	1
NS94	11	26729	M	69	S	1	T	A	C	A	T->C	TG->CG	3	0	116	116	0	1
NS94	11	10974	ORF1a (nsp6)	3570	N	0.125984	G	S	A	N	G->A	GT->AT	2	111	16	127	0.874016	0.125984
NS94	11	29000	N	243	N	0.923567	G	G	T	C	G->T	GG->TG	1	12	145	157	0.0764331	0.923567
NS94	11	22638	S	359	N	1	G	S	A	N	G->A	GC->AC	2	0	119	119	0	1
NS94	11	24034	S	824	S	1	C	N	T	N	C->T	CA->TA	3	0	133	133	0	1
NS94	11	28077	ORF8	62	N	1	G	V	C	L	G->C	GT->CT	1	0	123	123	0	1
NS46	12	9162	ORF1a (nsp4)	2966	N	0.230769	A	N	G	S	A->G	AC->GC	2	120	36	156	0.769231	0.230769
NS46	12	2334	ORF1a (nsp2)	690	N	0.193103	C	A	T	V	C->T	CT->TT	2	117	28	145	0.806897	0.193103
NS96	12	9162	ORF1a (nsp4)	2966	N	0.175676	A	N	G	S	A->G	AC->GC	2	61	13	74	0.824324	0.175676
NS96	12	2334	ORF1a	690	N	0.0879121	C	A	T	V	C->T	CT->TT	2	83	8	91	0.912088	0.0879121
SP06	13	28144	ORF8	84	N	0.941176	T	L	C	S	T->C	TA->CA	2	1	16	17	0.0588235	0.941176
SP06	13	24034	S	824	S	0.944444	C	N	T	N	C->T	CA->TA	3	1	17	18	0.0555556	0.944444
SP06	13	8782	ORF1a (nsp4)	2839	S	1	C	S	T	S	C->T	CC->TC	3	0	18	18	0	1
SP06	13	22638	S	359	N	0.909091	G	S	A	N	G->A	GC->AC	2	1	10	11	0.0909091	0.909091
SP06	13	28077	ORF8	62	N	0.909091	G	V	C	L	G->C	GT->CT	1	1	10	11	0.0909091	0.909091
NS57	14	23802	S	746	N	0.2	C	T	T	I	C->T	CT->TT	2	12	3	15	0.8	0.2
NS97	14	2434	ORF1a (nsp2)	723	S	0.545455	C	S	T	S	C->T	CA->TA	3	5	6	11	0.454545	0.545455
NS97	14	18948	ORF1b (nsp14)	6228	S	0.1875	G	L	T	L	G->T	GA->TA	3	13	3	16	0.8125	0.1875
NS80	15	8782	ORF1a (nsp4)	2839	S	1	C	S	T	S	C->T	CC->TC	3	0	22	22	0	1
NS80	15	19089	ORF1b (nsp14)	6275	S	0.1875	C	F	T	F	C->T	CT->TT	3	13	3	16	0.8125	0.1875
NS80	15	28144	ORF8	84	N	0.944444	T	L	C	S	T->C	TA->CA	2	1	17	18	0.0555556	0.944444
NS80	15	13119	ORF1a (nsp10)	4285	N	1	C	A	T	V	C->T	CT->TT	2	0	15	15	0	1
NS80	15	27350	ORF6	50	N	0.272727	C	S	T	F	C->T	CT->TT	2	8	3	11	0.727273	0.272727
NS80	15	26804	M	94	S	0.857143	C	S	T	S	C->T	CT->TT	3	2	12	14	0.142857	0.857143
NS43	17	6200	ORF1a (nsp3)	1979	N	0.105263	T	F	C	L	T->C	TT->CT	1	51	6	57	0.894737	0.105263
NS43	17	1170	ORF1a (nsp2)	302	N	0.918367	C	S	T	F	C->T	CT->TT	2	4	45	49	0.0816327	0.918367
NS43	17	27917	ORF8	8	S	0.914286	A	G	T	G	A->T	AA->TA	3	9	96	105	0.0857143	0.914286
NS43	17	18898	ORF1b (nsp14)	6212	N	0.172414	G	V	A	I	G->A	GT->AT	1	48	10	58	0.827586	0.172414
NS43	17	28903	N	210	N	0.9375	G	M	C	I	G->C	GG->CG	3	5	75	80	0.0625	0.9375
NS43	17	28904	N	211	N	0.938272	G	A	T	S	G->T	GC->TC	1	5	76	81	0.0617284	0.938272
NS93	17	1170	ORF1a (nsp2)	302	N	1	C	S	T	F	C->T	CT->TT	2	0	35	35	0	1
NS93	17	28903	N	210	N	1	G	M	C	I	G->C	GG->CG	3	0	59	59	0	1
NS93	17	28904	N	211	N	1	G	A	T	S	G->T	GC->TC	1	0	59	59	0	1
NS93	17	27917	ORF8	8	S	1	A	G	T	G	A->T	AA->TA	3	0	58	58	0	1
NS93	17	28	five_prime_UTR	-	NC	0.545455	C	-	T	-	C->T	CA->TA	NA	5	6	11	0.454545	0.545455
SP05	18	8782	ORF1a (nsp4)	2839	S	0.102564	C	S	T	S	C->T	CC->TC	3	35	4	39	0.897436	0.102564
SP05	18	22638	S	359	N	0.157895	G	S	A	N	G->A	GC->AC	2	32	6	38	0.842105	0.157895
SP05	18	28144	ORF8	84	N	0.1	T	L	C	S	T->C	TA->CA	2	45	5	50	0.9	0.1
SP05	18	5055	ORF1a (nsp3)	1597	N	0.866667	C	T	T	I	C->T	CT->TT	2	4	26	30	0.133333	0.866667
SP05	18	24034	S	824	S	0.171429	C	N	T	N	C->T	CA->TA	3	29	6	35	0.828571	0.171429
SP65	18	28144	ORF8	84	N	0.933333	T	L	C	S	T->C	TA->CA	2	1	14	15	0.0666667	0.933333
SP65	18	22246	S	228	N	0.916667	T	D	G	E	T->G	TT->GT	3	1	11	12	0.0833333	0.916667
SP65	18	10558	ORF1a (nsp5)	3431	S	0.103448	A	P	G	P	A->G	AA->GA	3	26	3	29	0.896552	0.103448
SP65	18	28077	ORF8	62	N	0.714286	G	V	C	L	G->C	GT->CT	1	6	15	21	0.285714	0.714286
SP65	18	13394	ORF1a	4377	N	0.727273	A	K	G	E	A->G	AA->GA	1	3	8	11	0.272727	0.727273
SP65	18	24034	S	824	S	0.833333	C	N	T	N	C->T	CA->TA	3	2	10	12	0.166667	0.833333
NS66	18	22246	S	228	N	0.785714	T	D	G	E	T->G	TT->GT	3	3	11	14	0.214286	0.785714
NS66	18	28144	ORF8	84	N	0.909091	T	L	C	S	T->C	TA->CA	2	1	10	11	0.0909091	0.909091
NS66	18	28077	ORF8	62	N	0.923077	G	V	C	L	G->C	GT->CT	1	1	12	13	0.0769231	0.923077
SP21	20	14411	ORF1b (nsp12)	4716	N	0.248555	C	T	T	I	C->T	CA->TA	2	130	43	173	0.751445	0.248555
SP21	20	20930	ORF1b (nsp16)	6889	N	0.107527	C	T	T	M	C->T	CG->TG	2	166	20	186	0.892473	0.107527
SP21	20	8782	ORF1a (nsp4)	2839	S	1	C	S	T	S	C->T	CC->TC	3	0	182	182	0	1
SP21	20	1820	ORF1a (nsp2)	519	N	0.433526	G	G	A	S	G->A	GG->AG	1	98	75	173	0.566474	0.433526
SP21	20	10051	ORF1a (nsp4)	3262	S	0.371134	G	L	A	L	G->A	GC->AC	3	122	72	194	0.628866	0.371134
SP21	20	27769	ORF7b	5	N	0.104396	C	S	T	L	C->T	CA->TA	2	163	19	182	0.895604	0.104396
SP21	20	6719	ORF1a (nsp3)	2152	N	0.107345	A	T	G	A	A->G	AC->GC	1	158	19	177	0.892655	0.107345
SP21	20	19487	ORF1b (nsp14)	6408	N	0.105556	T	V	C	A	T->C	TC->CC	2	161	19	180	0.894444	0.105556
SP21	20	28144	ORF8	84	N	1	T	L	C	S	T->C	TA->CA	2	0	183	183	0	1
SP21	20	25525	ORF3a	45	N	0.17033	T	W	C	R	T->C	TG->CG	1	151	31	182	0.82967	0.17033
SP21	20	15480	ORF1b (nsp12)	5072	S	1	C	T	T	T	C->T	CT->TT	3	0	181	181	0	1
SP21	20	24784	S	1074	S	0.393258	C	N	T	N	C->T	CT->TT	3	108	70	178	0.606742	0.393258
NS85	21	3885	ORF1a (nsp3)	1207	N	1	C	P	A	H	C->A	CT->AT	2	0	116	116	0	1
NS85	21	29449	N	392	S	1	G	V	T	V	G->T	GA->TA	3	0	145	145	0	1
NS85	21	20518	ORF1b (nsp15)	6752	N	0.1	G	D	T	Y	G->T	GA->TA	1	90	10	100	0.9	0.1
TS10	22	21846	S	95	N	0.176471	C	T	T	I	C->T	CT->TT	2	14	3	17	0.823529	0.176471
TS10	22	22638	S	359	N	0.235294	G	S	A	N	G->A	GC->AC	2	13	4	17	0.764706	0.235294
TS10	22	28144	ORF8	84	N	0.125	T	L	C	S	T->C	TA->CA	2	28	4	32	0.875	0.125
TS10	22	24034	S	824	S	0.257143	C	N	T	N	C->T	CA->TA	3	26	9	35	0.742857	0.257143
TS10	22	22246	S	228	N	0.129032	T	D	G	E	T->G	TT->GT	3	27	4	31	0.870968	0.129032
NS35	23	16351	ORF1b (nsp13)	5363	N	0.272727	C	H	T	Y	C->T	CA->TA	1	8	3	11	0.727273	0.272727
NS35	23	26863	M	114	N	0.272727	C	P	T	L	C->T	CA->TA	2	8	3	11	0.727273	0.272727
NS35	23	17373	ORF1b (nsp13)	5703	S	0.583333	C	A	T	A	C->T	CA->TA	3	5	7	12	0.416667	0.583333
NS35	23	29095	N	274	S	0.428571	C	F	T	F	C->T	CG->TG	3	8	6	14	0.571429	0.428571
SP27	24	29558	ORF10	1	N	0.162791	A	M	G	V	A->G	AT->GT	1	72	14	86	0.837209	0.162791
SP27	24	21707	S	49	N	1	C	H	T	Y	C->T	CA->TA	1	0	42	42	0	1
NS16	25	22638	S	359	N	0.944444	G	S	A	N	G->A	GC->AC	2	1	17	18	0.0555556	0.944444
NS16	25	28144	ORF8	84	N	0.9	T	L	C	S	T->C	TA->CA	2	2	18	20	0.1	0.9
NS16	25	28077	ORF8	62	N	0.8125	G	V	C	L	G->C	GT->CT	1	3	13	16	0.1875	0.8125
NS16	25	18060	ORF1b (nsp14)	5932	S	0.142857	C	L	T	L	C->T	CT->TT	3	18	3	21	0.857143	0.142857
NS16	25	8782	ORF1a (nsp4)	2839	S	0.941176	C	S	T	S	C->T	CC->TC	3	1	16	17	0.0588235	0.941176
NS16	25	24034	S	824	S	0.666667	C	N	T	N	C->T	CA->TA	3	5	10	15	0.333333	0.666667
NS47	27	28144	ORF8	84	N	1	T	L	C	S	T->C	TA->CA	2	0	72	72	0	1
NS47	27	13422	ORF1a (nsp10)	4386	N	0.1	T	L	C	P	T->C	TC->CC	2	27	3	30	0.9	0.1
NS47	27	26629	M	36	N	0.142857	A	Q	G	R	A->G	AA->GA	2	24	4	28	0.857143	0.142857
NS47	27	1473	ORF1a (nsp2)	403	N	0.642857	C	T	T	I	C->T	CT->TT	2	5	9	14	0.357143	0.642857
NS47	27	29095	N	274	S	0.934783	C	F	T	F	C->T	CG->TG	3	6	86	92	0.0652174	0.934783
NS47	27	8782	ORF1a (nsp4)	2839	S	1	C	S	T	S	C->T	CC->TC	3	0	61	61	0	1
NS47	27	10207	ORF1a (nsp5)	3314	S	0.942029	C	N	T	N	C->T	CC->TC	3	4	65	69	0.057971	0.942029
NS04	28	28077	ORF8	62	N	0.384615	G	V	C	L	G->C	GT->CT	1	8	5	13	0.615385	0.384615
NS04	28	8782	ORF1a (nsp4)	2839	S	0.454545	C	S	T	S	C->T	CC->TC	3	6	5	11	0.545455	0.454545
NS04	28	13394	ORF1a	4377	N	0.307692	A	K	G	E	A->G	AA->GA	1	9	4	13	0.692308	0.307692
NS04	28	22638	S	359	N	0.545455	G	S	A	N	G->A	GC->AC	2	5	6	11	0.454545	0.545455
NS04	28	28144	ORF8	84	N	0.470588	T	L	C	S	T->C	TA->CA	2	9	8	17	0.529412	0.470588
NS04	28	26729	M	69	S	0.272727	T	A	C	A	T->C	TG->CG	3	8	3	11	0.727273	0.272727
NS04	28	16188	ORF1b (nsp12)	5308	N	0.545455	G	W	T	C	G->T	GG->TG	3	5	6	11	0.454545	0.545455
TS17	28	24034	S	824	S	0.545455	C	N	T	N	C->T	CA->TA	3	5	6	11	0.454545	0.545455
NS89	29	28144	ORF8	84	N	0.993789	T	L	C	S	T->C	TA->CA	2	1	160	161	0.00621118	0.993789
NS89	29	16111	ORF1b (nsp12)	5283	S	1	C	L	T	L	C->T	CT->TT	1	0	146	146	0	1
NS89	29	28178	ORF8	95	S	1	G	L	A	L	G->A	GG->AG	3	0	158	158	0	1
NS89	29	8782	ORF1a (nsp4)	2839	S	1	C	S	T	S	C->T	CC->TC	3	0	150	150	0	1
SP63	31	22246	S	228	N	1	T	D	G	E	T->G	TT->GT	3	0	12	12	0	1
NS64	31	26729	M	69	S	0.611111	T	A	C	A	T->C	TG->CG	3	7	11	18	0.388889	0.611111
NS64	31	24034	S	824	S	0.818182	C	N	T	N	C->T	CA->TA	3	4	18	22	0.181818	0.818182
NS64	31	28144	ORF8	84	N	0.923077	T	L	C	S	T->C	TA->CA	2	4	48	52	0.0769231	0.923077
NS64	31	28077	ORF8	62	N	0.945946	G	V	C	L	G->C	GT->CT	1	2	35	37	0.0540541	0.945946
NS64	31	22638	S	359	N	0.83871	G	S	A	N	G->A	GC->AC	2	5	26	31	0.16129	0.83871
NS64	31	7724	ORF1a (nsp3)	2487	N	0.217391	T	S	A	T	T->A	TC->AC	1	18	5	23	0.782609	0.217391
NS64	31	13394	ORF1a	4377	N	0.857143	A	K	G	E	A->G	AA->GA	1	5	30	35	0.142857	0.857143
NS64	31	8782	ORF1a (nsp4)	2839	S	0.85	C	S	T	S	C->T	CC->TC	3	3	17	20	0.15	0.85
NS64	31	22246	S	228	N	1	T	D	G	E	T->G	TT->GT	3	0	41	41	0	1
SP11	32	2536	ORF1a (nsp2)	757	S	1	C	V	T	V	C->T	CT->TT	3	0	156	156	0	1
SP11	32	8782	ORF1a (nsp4)	2839	S	1	C	S	T	S	C->T	CC->TC	3	0	156	156	0	1
SP11	32	28144	ORF8	84	N	1	T	L	C	S	T->C	TA->CA	2	0	174	174	0	1
SP11	32	12036	ORF1a (nsp7)	3924	N	0.1	C	A	T	V	C->T	CT->TT	2	153	17	170	0.9	0.1
SP11	32	25540	ORF3a	50	N	0.581818	G	V	A	I	G->A	GT->AT	1	69	96	165	0.418182	0.581818
NS40	32	25540	ORF3a	50	N	0.166667	G	V	A	I	G->A	GT->AT	1	45	9	54	0.833333	0.166667
NS40	32	14235	ORF1b (nsp12)	4657	S	0.0967742	C	Y	T	Y	C->T	CA->TA	3	56	6	62	0.903226	0.0967742
NS40	32	28144	ORF8	84	N	1	T	L	C	S	T->C	TA->CA	2	0	73	73	0	1
NS40	32	13005	ORF1a (nsp9)	4247	N	0.115385	C	A	T	V	C->T	CT->TT	2	46	6	52	0.884615	0.115385
NS40	32	7688	ORF1a (nsp3)	2475	N	0.129032	C	L	G	V	C->G	CT->GT	1	27	4	31	0.870968	0.129032
NS40	32	2536	ORF1a (nsp2)	757	S	0.723404	C	V	T	V	C->T	CT->TT	3	13	34	47	0.276596	0.723404
NS40	32	14214	ORF1b (nsp12)	4650	S	0.115385	C	D	T	D	C->T	CA->TA	3	46	6	52	0.884615	0.115385
NS40	32	547	ORF1a (nsp1)	94	S	0.1	C	G	T	G	C->T	CA->TA	3	36	4	40	0.9	0.1
NS40	32	8782	ORF1a (nsp4)	2839	S	1	C	S	T	S	C->T	CC->TC	3	0	62	62	0	1
NS56	32	25540	ORF3a	50	N	0.961538	G	V	A	I	G->A	GT->AT	1	3	75	78	0.0384615	0.961538
NS56	32	12036	ORF1a (nsp7)	3924	N	0.212766	C	A	T	V	C->T	CT->TT	2	74	20	94	0.787234	0.212766
NS56	32	2536	ORF1a	757	S	0.980392	C	V	T	V	C->T	CT->TT	3	1	50	51	0.0196078	0.980392
NS56	32	28144	ORF8	84	N	0.986486	T	L	C	S	T->C	TA->CA	2	1	73	74	0.0135135	0.986486
NS56	32	8782	ORF1a (nsp4)	2839	S	1	C	S	T	S	C->T	CC->TC	3	0	61	61	0	1
NS92	32	25540	ORF3a	50	N	1	G	V	A	I	G->A	GT->AT	1	0	58	58	0	1
NS92	32	12036	ORF1a (nsp7)	3924	N	0.291667	C	A	T	V	C->T	CT->TT	2	51	21	72	0.708333	0.291667
NS92	32	8782	ORF1a (nsp4)	2839	S	1	C	S	T	S	C->T	CC->TC	3	0	46	46	0	1
NS92	32	3184	ORF1a (nsp3)	973	N	0.115385	A	E	T	D	A->T	AG->TG	3	23	3	26	0.884615	0.115385
NS92	32	28144	ORF8	84	N	1	T	L	C	S	T->C	TA->CA	2	0	32	32	0	1
NS92	32	2536	ORF1a	757	S	1	C	V	T	V	C->T	CT->TT	3	0	53	53	0	1
NS92	32	21888	S	109	N	0.0909091	C	T	T	I	C->T	CT->TT	2	40	4	44	0.909091	0.0909091
NS48	33	28857	N	195	N	0.448276	G	R	A	K	G->A	GA->AA	2	16	13	29	0.551724	0.448276
NS48	33	24034	S	824	S	0.416667	C	N	T	N	C->T	CA->TA	3	7	5	12	0.583333	0.416667
NS48	33	28077	ORF8	62	N	0.363636	G	V	C	L	G->C	GT->CT	1	7	4	11	0.636364	0.363636
NS48	33	28144	ORF8	84	N	0.4	T	L	C	S	T->C	TA->CA	2	9	6	15	0.6	0.4
BALF07	34	28144	ORF8	84	N	0.846154	T	L	C	S	T->C	TA->CA	2	2	11	13	0.153846	0.846154
BALF07	34	28425	N	51	N	0.166667	C	S	T	F	C->T	CT->TT	2	15	3	18	0.833333	0.166667
BALF07	34	28077	ORF8	62	N	0.941176	G	V	C	L	G->C	GT->CT	1	1	16	17	0.0588235	0.941176
BALF07	34	22638	S	359	N	0.666667	G	S	A	N	G->A	GC->AC	2	5	10	15	0.333333	0.666667
SP15	35	24034	S	824	S	0.769231	C	N	T	N	C->T	CA->TA	3	3	10	13	0.230769	0.769231
NS34	35	18060	ORF1b (nsp14)	5932	S	0.9375	C	L	T	L	C->T	CT->TT	3	2	30	32	0.0625	0.9375
NS34	35	21145	ORF1b (nsp16)	6961	N	0.114286	C	L	T	F	C->T	CT->TT	1	31	4	35	0.885714	0.114286
NS34	35	25658	ORF3a	89	N	0.175439	C	T	T	I	C->T	CA->TA	2	47	10	57	0.824561	0.175439
NS34	35	28144	ORF8	84	N	1	T	L	C	S	T->C	TA->CA	2	0	51	51	0	1
NS34	35	10323	ORF1a (nsp5)	3353	N	0.1	A	K	G	R	A->G	AG->GG	2	36	4	40	0.9	0.1
NS34	35	12347	ORF1a (nsp8)	4028	N	0.111111	G	A	C	P	G->C	GC->CC	1	24	3	27	0.888889	0.111111
NS34	35	16459	ORF1b (nsp13)	5399	N	0.12	C	H	G	D	C->G	CA->GA	1	22	3	25	0.88	0.12
NS34	35	8782	ORF1a (nsp4)	2839	S	1	C	S	T	S	C->T	CC->TC	3	0	38	38	0	1
TS42	35	22395	S	278	N	0.25	A	K	T	I	A->T	AA->TA	2	9	3	12	0.75	0.25
TS42	35	5805	ORF1a (nsp3)	1847	N	0.230769	G	C	T	F	G->T	GC->TC	2	10	3	13	0.769231	0.230769
TS42	35	8782	ORF1a (nsp4)	2839	S	1	C	S	T	S	C->T	CC->TC	3	0	17	17	0	1
TS42	35	10323	ORF1a (nsp5)	3353	N	0.2	A	K	G	R	A->G	AG->GG	2	12	3	15	0.8	0.2
TS42	35	10029	ORF1a (nsp4)	3255	N	0.136364	C	T	T	I	C->T	CC->TC	2	19	3	22	0.863636	0.136364
TS42	35	28144	ORF8	84	N	1	T	L	C	S	T->C	TA->CA	2	0	15	15	0	1
TS42	35	25160	S	1200	N	0.272727	C	L	T	F	C->T	CT->TT	1	8	3	11	0.727273	0.272727
TS42	35	18060	ORF1b (nsp14)	5932	S	0.727273	C	L	T	L	C->T	CT->TT	3	3	8	11	0.272727	0.727273
TS42	35	27561	ORF7a	56	S	0.1875	G	L	T	L	G->T	GA->TA	3	13	3	16	0.8125	0.1875
TS42	35	4510	ORF1a (nsp3)	1415	S	0.285714	G	V	T	V	G->T	GG->TG	3	10	4	14	0.714286	0.285714
NS68	35	28144	ORF8	84	N	1	T	L	C	S	T->C	TA->CA	2	0	65	65	0	1
NS68	35	18060	ORF1b (nsp14)	5932	S	1	C	L	T	L	C->T	CT->TT	3	0	51	51	0	1
NS68	35	8782	ORF1a (nsp4)	2839	S	0.973684	C	S	T	S	C->T	CC->TC	3	1	37	38	0.0263158	0.973684
NS75	36	16907	ORF1b (nsp13)	5548	N	0.842105	A	Y	C	S	A->C	AT->CT	2	9	48	57	0.157895	0.842105
NS75	36	17373	ORF1b (nsp13)	5703	S	0.96875	C	A	T	A	C->T	CA->TA	3	2	62	64	0.03125	0.96875
TS28	38	4502	ORF1a (nsp3)	1413	N	0.4	G	E	C	Q	G->C	GA->CA	1	9	6	15	0.6	0.4
TS28	38	2441	ORF1a (nsp2)	726	N	0.136364	G	E	C	Q	G->C	GA->CA	1	19	3	22	0.863636	0.136364
TS28	38	17352	ORF1b (nsp13)	5696	S	0.190476	C	V	T	V	C->T	CT->TT	3	17	4	21	0.809524	0.190476
TS28	38	2769	ORF1a (nsp3)	835	N	0.25	G	G	T	V	G->T	GT->TT	2	9	3	12	0.75	0.25
TS28	38	8782	ORF1a (nsp4)	2839	S	1	C	S	T	S	C->T	CC->TC	3	0	21	21	0	1
TS28	38	4442	ORF1a (nsp3)	1393	N	0.285714	G	V	T	L	G->T	GT->TT	1	15	6	21	0.714286	0.285714
TS28	38	4820	ORF1a (nsp3)	1519	N	0.230769	C	Q	T	*	C->T	CA->TA	1	10	3	13	0.769231	0.230769
TS28	38	21655	S	31	S	0.230769	T	S	C	S	T->C	TT->CT	3	10	3	13	0.769231	0.230769
TS28	38	24715	S	1051	S	0.107143	C	S	T	S	C->T	CT->TT	3	25	3	28	0.892857	0.107143
TS28	38	23640	S	693	N	0.181818	T	I	C	T	T->C	TT->CT	2	18	4	22	0.818182	0.181818
TS28	38	26423	E	60	N	0.294118	C	S	T	F	C->T	CT->TT	2	12	5	17	0.705882	0.294118
TS28	38	28144	ORF8	84	N	1	T	L	C	S	T->C	TA->CA	2	0	25	25	0	1
TS28	38	28146	ORF8	85	N	0.12	C	P	T	S	C->T	CC->TC	1	22	3	25	0.88	0.12
TS13	39	8782	ORF1a (nsp4)	2839	S	1	C	S	T	S	C->T	CC->TC	3	0	11	11	0	1
NS31	39	28854	N	194	N	0.363636	C	S	T	L	C->T	CA->TA	2	7	4	11	0.636364	0.363636
NS31	39	29095	N	274	S	0.307692	C	F	T	F	C->T	CG->TG	3	9	4	13	0.692308	0.307692
NS31	39	28953	N	227	N	0.25	T	L	A	*	T->A	TG->AG	2	9	3	12	0.75	0.25
NS31	39	8237	ORF1a (nsp3)	2658	N	0.25	T	S	A	T	T->A	TC->AC	1	9	3	12	0.75	0.25
SP59	39	24034	S	824	S	0.538462	C	N	T	N	C->T	CA->TA	3	6	7	13	0.461538	0.538462
SP61	40	28144	ORF8	84	N	0.233333	T	L	C	S	T->C	TA->CA	2	23	7	30	0.766667	0.233333
SP61	40	21058	ORF1b (nsp16)	6932	N	0.913043	C	P	T	S	C->T	CC->TC	1	2	21	23	0.0869565	0.913043
SP61	40	29575	ORF10	6	S	0.136364	T	V	A	V	T->A	TT->AT	3	34	6	44	0.863636	0.136364
SP61	40	25538	ORF3a	49	N	0.424242	G	G	T	V	G->T	GC->TC	2	19	14	33	0.575758	0.424242
SP61	40	28861	N	196	S	0.785714	T	N	C	N	T->C	TT->CT	3	6	22	28	0.214286	0.785714
NS62	40	28538	N	89	N	0.25	A	R	T	*	A->T	AG->TG	1	12	4	16	0.75	0.25
NS62	40	27784	ORF7b	10	NA	0.25	A	Y	T	F	A->T	AT->TT	2	9	3	12	0.75	0.25
SP26	41	29095	N	274	S	1	C	F	T	F	C->T	CG->TG	3	0	191	191	0	1
SP26	41	28144	ORF8	84	N	0.994949	T	L	C	S	T->C	TA->CA	2	1	197	198	0.00505051	0.994949
SP26	41	8782	ORF1a (nsp4)	2839	S	1	C	S	T	S	C->T	CC->TC	3	0	190	190	0	1
SP26	41	29623	ORF10	22	S	1	T	N	C	N	T->C	TT->CT	3	0	198	198	0	1
BALF23	42	22246	S	228	N	1	T	D	G	E	T->G	TT->GT	3	0	137	137	0	1
BALF23	42	8782	ORF1a (nsp4)	2839	S	1	C	S	T	S	C->T	CC->TC	3	0	131	131	0	1
BALF23	42	5194	ORF1a (nsp3)	1643	S	0.21374	G	L	T	L	G->T	GG->TG	3	103	28	131	0.78626	0.21374
BALF23	42	16466	ORF1b (nsp13)	5401	N	0.168142	C	P	T	L	C->T	CA->TA	2	94	19	113	0.831858	0.168142
BALF23	42	13394	ORF1a	4377	N	1	A	K	G	E	A->G	AA->GA	1	0	144	144	0	1
BALF23	42	24034	S	824	S	1	C	N	T	N	C->T	CA->TA	3	0	139	139	0	1
BALF23	42	1210	ORF1a (nsp2)	315	N	0.25	G	M	A	I	G->A	GT->AT	3	111	37	148	0.75	0.25
BALF23	42	23188	S	542	S	0.455696	C	N	T	N	C->T	CT->TT	3	86	72	158	0.544304	0.455696
BALF23	42	28077	ORF8	62	N	1	G	V	C	L	G->C	GT->CT	1	0	152	152	0	1
BALF23	42	22638	S	359	N	1	G	S	A	N	G->A	GC->AC	2	0	138	138	0	1
BALF23	42	28144	ORF8	84	N	1	T	L	C	S	T->C	TA->CA	2	0	157	157	0	1
BALF23	42	26729	M	69	S	1	T	A	C	A	T->C	TG->CG	3	0	136	136	0	1
TS38	42	8782	ORF1a (nsp4)	2839	S	0.103448	C	S	T	S	C->T	CC->TC	3	26	3	29	0.896552	0.103448
TS38	42	28144	ORF8	84	N	0.166667	T	L	C	S	T->C	TA->CA	2	30	6	36	0.833333	0.166667
BALF45	43	8782	ORF1a (nsp4)	2839	S	1	C	S	T	S	C->T	CC->TC	3	0	191	191	0	1
BALF45	43	28144	ORF8	84	N	0.990099	T	L	C	S	T->C	TA->CA	2	0	200	202	0.00990099	0.990099
BALF45	43	29095	N	274	S	1	C	F	T	F	C->T	CG->TG	3	0	192	192	0	1
NS72	44	8782	ORF1a (nsp4)	2839	S	1	C	S	T	S	C->T	CC->TC	3	0	116	116	0	1
NS72	44	28144	ORF8	84	N	1	T	L	C	S	T->C	TA->CA	2	0	129	129	0	1
SP22	45	17373	ORF1b (nsp13)	5703	S	0.978723	C	A	T	A	C->T	CA->TA	3	3	138	141	0.0212766	0.978723
NS29	45	26729	M	69	S	0.885246	T	A	C	A	T->C	TG->CG	3	7	54	61	0.114754	0.885246
NS29	45	28144	ORF8	84	N	1	T	L	C	S	T->C	TA->CA	2	0	90	90	0	1
NS29	45	22246	S	228	N	0.962264	T	D	G	E	T->G	TT->GT	3	2	51	53	0.0377358	0.962264
NS29	45	24034	S	824	S	0.945205	C	N	T	N	C->T	CA->TA	3	4	69	73	0.0547945	0.945205
NS29	45	28077	ORF8	62	N	0.973333	G	V	C	L	G->C	GT->CT	1	2	73	75	0.0266667	0.973333
NS29	45	22638	S	359	N	0.982759	G	S	A	N	G->A	GC->AC	2	1	57	58	0.0172414	0.982759
NS29	45	8782	ORF1a (nsp4)	2839	S	1	C	S	T	S	C->T	CC->TC	3	0	54	54	0	1
NS29	45	13394	ORF1a	4377	N	0.963636	A	K	G	E	A->G	AA->GA	1	2	53	55	0.0363636	0.963636
TS39	45	24034	S	824	S	0.990099	C	N	T	N	C->T	CA->TA	3	1	100	101	0.00990099	0.990099
TS39	45	22638	S	359	N	1	G	S	A	N	G->A	GC->AC	2	0	114	114	0	1
TS39	45	26729	M	69	S	0.983051	T	A	C	A	T->C	TG->CG	3	2	116	118	0.0169492	0.983051
TS39	45	22246	S	228	N	1	T	D	G	E	T->G	TT->GT	3	0	101	101	0	1
TS39	45	13394	ORF1a	4377	N	0.990099	A	K	G	E	A->G	AA->GA	1	1	100	101	0.00990099	0.990099
TS39	45	8782	ORF1a (nsp4)	2839	S	1	C	S	T	S	C->T	CC->TC	3	0	93	93	0	1
TS39	45	20266	ORF1b (nsp15)	6668	S	0.147059	T	L	C	L	T->C	TT->CT	1	58	10	68	0.852941	0.147059
TS39	45	13568	ORF1b (nsp12)	4435	N	0.118644	C	A	T	V	C->T	CT->TT	2	52	7	59	0.881356	0.118644
TS39	45	28144	ORF8	84	N	1	T	L	C	S	T->C	TA->CA	2	0	128	128	0	1
TS39	45	28077	ORF8	62	N	0.978571	G	V	C	L	G->C	GT->CT	1	3	137	140	0.0214286	0.978571
SP58	45	13394	ORF1a	4377	N	1	A	K	G	E	A->G	AA->GA	1	0	182	182	0	1
SP58	45	22246	S	228	N	1	T	D	G	E	T->G	TT->GT	3	0	194	194	0	1
SP58	45	22638	S	359	N	1	G	S	A	N	G->A	GC->AC	2	0	195	195	0	1
SP58	45	28144	ORF8	84	N	1	T	L	C	S	T->C	TA->CA	2	0	199	199	0	1
SP58	45	8782	ORF1a (nsp4)	2839	S	1	C	S	T	S	C->T	CC->TC	3	0	185	185	0	1
SP58	45	28077	ORF8	62	N	1	G	V	C	L	G->C	GT->CT	1	0	192	192	0	1
SP58	45	24034	S	824	S	1	C	N	T	N	C->T	CA->TA	3	0	183	183	0	1
SP58	45	26729	M	69	S	1	T	A	C	A	T->C	TG->CG	3	0	173	173	0	1
SP71	46	17127	ORF1b (nsp13)	5621	S	1	C	L	T	L	C->T	CT->TT	3	0	94	94	0	1
SP71	46	26144	ORF3a (nsp12)	5294	N	1	G	G	T	V	G->T	GT->TT	2	0	77	77	0	1
BALF08	47	8782	ORF1a (nsp4)	2839	S	1	C	S	T	S	C->T	CC->TC	3	0	14	14	0	1
BALF08	47	24034	S	824	S	1	C	N	T	N	C->T	CA->TA	3	0	14	14	0	1
TS49	47	23569	S	669	S	0.972477	T	G	C	G	T->C	TA->CA	3	3	106	109	0.0275229	0.972477
TS49	47	11635	ORF1a (nsp6)	3790	S	0.246753	T	C	C	C	T->C	TA->CA	3	58	19	77	0.753247	0.246753
BALF50	47	24990	S	1143	N	0.107143	C	P	T	L	C->T	CT->TT	2	50	6	56	0.892857	0.107143
BALF50	47	22246	S	228	N	0.0930233	T	D	G	E	T->G	TT->GT	3	39	4	43	0.906977	0.0930233
BALF50	47	23569	S	669	S	0.987342	T	G	C	G	T->C	TA->CA	3	1	78	79	0.0126582	0.987342
NS87	48	21658	S	32	S	0.442478	C	F	T	F	C->T	CA->TA	3	63	50	113	0.557522	0.442478
NS87	48	28144	ORF8	84	N	1	T	L	C	S	T->C	TA->CA	2	0	114	114	0	1
NS87	48	8782	ORF1a (nsp4)	2839	S	1	C	S	T	S	C->T	CC->TC	3	0	105	105	0	1
NS87	48	18060	ORF1b (nsp14)	5932	S	1	C	L	T	L	C->T	CT->TT	3	0	109	109	0	1

## Sheet: Table S4
Positions	online_conversion
1	A->T:7;A->C:5;A->G:2;A->Y:1
2	TTAA->T:1;T->H:2;T->A:2;T->C:10;T->G:4;T->B:1;TTA->C:2
3	T->W:1;T->C:7;T->TCAAGG:1;T->TGG:1;T->G:10;T->B:1;TA->T:1
4	A->H:1;A->T:10;A->C:1;A->D:2;A->G:10;A->B:1;AAAGGTT->A:1
5	A->M:1;A->T:3;A->G:3
6	A->AAGTTGGTT:1;A->T:4;A->C:1;A->AGTTCAGACGTGTGCTCTTCC:1;A->ATCTCGTGACTGGAGTTCAGACGTGTGCTCTTCC:1;A->AGCCGGTGACTGGAGTTCAGACGTGTGCTCTTCC:1
7	G->A:9;G->GACTGGA:1;G->ATGCTGTT:1;G->GTGACTGGA:1
8	G->A:7;G->T:7;G->C:6
9	T->A:1;T->TTTAATCAGCACGAAGTTCTACTTGCACCA:4;T->W:1;T->CCAAACTGTCA:2;T->C:3
10	T->A:3;T->W:1;T->CAGACGTGTGCTCTTCCGA:1;T->C:6;T->G:2
11	T->A:2;T->C:3;T->G:2
12	A->T:1;A->C:1;A->GTTGGTTTGT:1;ATACCTTCCCAGGTAACAAACCAACC->A:7
13	T->A:5;T->C:4;T->G:4;T->Y:2
14	A->T:1;A->G:1
15	CCT->C:1;C->CGTGTGCT:2;C->T:3;C->Y:1;C->CCTTA:1
16	C->A:2;C->T:1
17	T->G:2
18	TCCCAGGTAACAAACCAAC->T:9;TCCCAGGTAACAAACCAA->T:32;T->C:3;T->G:2;TCCCAGG->T:2
19	C->A:1;C->T:2;C->G:1
20	C->S:1;C->T:1;C->G:2
21	C->A:1;C->T:5;C->G:5;C->Y:1
22	A->T:3;A->G:2
23	G->T:2;G->C:2
24	G->A:2;G->T:1;G->C:2;GT->G:1
25	T->A:2;T->G:1;TAAC->T:2;TA->T:4
26	A->C:1
27	ACAAACCAACC->A:1
28	CAAACCAACCAA->T:2;C->T:7
29	A->C:1
30	A->T:4
31	A->W:1;A->G:1
33	C->A:1
34	A->H:26;A->W:3;A->T:22;A->C:5
35	A->H:1;A->W:7;A->T:61;A->R:1
36	C->T:94;C->Y:2
37	C->S:1;C->H:36;C->A:52;C->M:1;C->T:15
38	A->G:2
39	A->W:1;A->G:1
40	CT->C:1;C->M:1;C->T:1
41	T->C:1
42	T->C:1;T->K:1;T->G:1;T->Y:1
43	T->C:1;T->Y:1
44	C->A:3;C->M:1
45	G->C:1;G->K:1
47	T->Y:1
48	C->A:4;C->M:7
49	T->A:1
51	T->C:1
52	T->G:1
53	G->T:1;GT->G:1
54	T->TC:2;T->A:1;T->C:1
55	A->M:1;A->C:2;A->R:2
58	T->A:1
61	G->T:3
66	C->T:2
67	TA->T:1
74	A->C:1
75	C->A:1
77	T->A:1;T->W:1
78	T->A:1
79	A->G:1
80	A->T:1;A->G:1
82	A->T:1
84	C->A:1;C->T:1
85	T->C:1
86	G->A:1
89	TG->T:1
91	G->C:1;G->B:1
98	C->T:1
100	C->A:1
101	G->A:2
102	G->A:1
104	T->A:1
105	G->A:1;G->T:2
111	T->C:1
112	T->G:1
119	C->G:1
120	T->C:1
124	G->A:1
127	G->T:2
140	C->T:3;C->Y:1
150	T->C:6;T->Y:1
151	C->T:2
153	T->G:6
161	A->T:3
163	A->G:1
167	G->T:1
174	G->T:1
183	CT->C:1
186	C->A:1;C->T:6
187	A->G:29
190	C->G:1
197	C->T:1
198	G->A:1;G->T:1
199	G->T:1
200	T->C:1
201	T->A:1
202	T->G:1
203	C->T:3
204	G->T:1;G->C:1
205	T->G:1
206	C->G:1
207	C->T:4
208	G->T:1
210	G->A:1;G->T:4;G->K:1
211	T->C:1
218	C->T:1
219	G->T:1
221	T->C:1
228	C->T:4
241	C->T:2029;C->Y:2
248	G->T:1
254	C->T:3
260	G->C:1
261	G->T:1;G->C:1;G->K:1;G->B:1
262	TA->T:1
263	A->T:1;A->G:1
264	A->G:1
266	A->T:1
274	C->A:1
284	G->T:1
285	G->T:1
289	C->T:2
313	C->T:30;C->Y:1
327	T->C:1
332	G->T:1
335	C->T:3
337	C->T:2
354	G->A:2
358	TGGAGACTCCGTGGAGGAGGTCTTA->T:1
361	A->G:2
365	T->Y:1
367	C->Y:1
373	G->A:1;G->K:1
374	G->A:2
375	A->M:1
379	C->A:5
380	T->K:1
388	G->T:1
398	C->T:1
404	A->W:1
431	G->A:6
443	G->A:1
457	T->C:1
460	A->G:1
489	A->G:1
490	T->A:34;T->W:1
507	ATGGTCATGTTATGGT->A:3
509	GGTCATGTTA->G:1
510	G->A:1
513	ATGTTATGGT->A:1
514	T->C:37;T->Y:1;TGTTATG->T:1
517	TATG->T:2
520	G->K:1
526	G->T:2
527	C->T:1
538	A->W:4
539	C->M:2
541	C->T:1
556	C->T:1
558	G->T:1;G->K:1
560	C->T:1
563	A->T:1
565	T->C:1
575	C->T:2
578	G->A:1
580	T->A:1
583	C->T:4
586	T->C:1
598	G->T:2
613	G->A:4
614	G->A:2
617	T->Y:1
618	A->G:7
619	C->T:5
635	C->T:1
654	G->A:1
658	T->C:10
660	G->K:2
668	AGTT->A:2
673	C->T:1
675	G->A:1;G->C:1
679	C->T:2
680	G->A:1
683	C->T:1
685	AAAGTCATTT->A:9
700	A->G:2
709	G->A:1
721	T->C:2
745	C->T:1
761	A->G:1
765	G->C:1
779	G->C:1
799	C->T:3
818	T->Y:1
829	C->T:1;C->Y:1
832	C->T:4
833	T->C:8
835	C->T:1
842	C->T:2
845	G->T:1
854	C->T:1
865	C->T:1
871	A->G:1
875	C->T:2
884	C->T:21
913	C->T:1
914	G->A:1
915	A->G:3
920	C->Y:1
922	G->A:1
931	T->C:2
932	G->A:1
936	C->T:1
946	T->A:1;T->C:4
957	G->A:2
959	C->T:1
973	T->C:1
986	T->C:1
998	T->G:1
1015	A->G:2
1018	G->A:1;G->K:1
1023	C->Y:1
1059	C->T:611;C->Y:1
1060	C->Y:1
1063	C->Y:1
1076	C->T:9
1079	A->C:3
1093	C->M:1
1100	T->G:1
1101	C->T:1
1102	C->T:2
1106	A->T:1
1115	A->G:1
1119	A->C:1
1123	A->G:1
1125	G->A:2
1126	G->T:1
1134	A->T:1
1140	A->C:1
1149	G->T:3
1156	G->A:1
1186	G->C:1
1190	C->T:3
1191	C->T:2;C->Y:1
1210	G->A:1
1218	C->T:4
1225	C->A:1
1238	C->T:5
1265	G->A:1
1267	C->T:1
1270	T->C:1
1281	C->T:1
1288	C->T:1
1302	C->T:3
1308	A->G:1
1321	A->C:6
1326	C->T:2
1331	A->G:2
1342	C->T:1
1346	C->M:1
1348	C->T:1
1350	A->T:2
1359	T->C:1
1368	T->C:3;T->Y:1
1385	C->T:2
1397	G->A:86
1401	G->A:1
1404	C->T:1
1405	T->C:1
1419	C->T:1
1420	C->T:1
1427	C->T:1
1430	A->G:2
1437	C->T:1
1440	G->A:85;G->R:2
1457	C->T:6
1469	C->T:4
1470	G->A:1
1471	C->T:1
1473	C->T:2
1475	A->C:1
1477	T->A:1
1487	G->A:2
1514	C->T:1
1515	A->G:23
1529	T->K:1
1545	C->T:1
1547	A->G:2
1548	G->A:1
1555	C->A:1
1566	A->C:1
1570	T->C:2
1572	C->Y:1
1575	GTGT->G:1
1589	G->R:1
1594	C->T:5
1595	G->A:2
1599	GTCTTAATGACAACCT->G:1
1602	TTAA->T:1
1604	AATG->A:83
1609	C->Y:1
1616	C->T:1
1623	T->C:1
1625	C->T:3
1646	A->G:2
1648	C->T:2
1663	C->T:2
1666	T->C:4
1670	C->T:1
1684	C->T:2
1691	A->G:1
1707	C->T:1
1714	C->T:3
1719	G->R:1
1722	C->T:2
1730	G->A:1
1734	C->T:3
1740	A->C:1
1779	C->T:1
1785	G->K:1
1805	G->A:1
1813	TA->T:7
1815	A->G:1
1820	G->A:4
1874	G->A:1
1884	C->Y:1
1887	C->T:1;C->Y:1
1895	G->T:1
1904	A->G:1
1911	C->T:2;C->Y:1
1912	C->T:12
1914	G->A:1
1917	C->T:8
1919	C->Y:1
1927	T->W:1
1929	C->T:2
1944	G->A:1
1957	G->T:1
1967	A->G:1
2003	C->T:2
2018	A->G:5
2035	G->T:1
2036	G->A:1;G->K:1
2041	T->C:1
2061	C->T:1
2070	C->T:1
2091	C->T:3
2094	C->T:5
2110	C->T:1;C->Y:1
2113	C->T:18
2141	C->A:1
2143	C->A:1
2145	T->Y:1
2153	T->A:1
2164	G->A:2
2165	A->G:1
2169	T->C:1
2189	C->T:1
2198	G->A:1
2215	A->C:1
2219	A->G:1
2227	C->T:1
2232	C->T:1
2239	A->C:1
2241	T->Y:1
2250	G->A:1
2266	T->C:1
2269	A->T:2
2277	T->C:1
2281	G->T:1
2293	G->T:4
2306	C->T:1
2323	G->T:1
2334	C->T:1
2371	C->T:1
2388	C->T:1
2416	C->T:60
2422	G->A:2
2445	C->T:1
2446	T->C:2
2447	G->A:1
2455	C->T:5
2469	C->T:3
2471	C->T:1
2475	A->T:1
2480	A->R:2;A->G:96
2500	A->G:1
2507	C->T:5
2518	G->A:1
2522	A->G:1
2523	C->T:7
2527	G->T:1
2528	G->A:1
2549	G->C:1
2551	T->C:1
2558	C->T:108;C->Y:2
2570	C->T:1
2586	T->A:1
2591	G->A:1
2595	C->Y:1
2607	C->T:1
2612	G->C:1
2632	G->T:2
2638	C->T:1
2644	C->T:1
2662	C->T:4
2668	C->T:1
2676	C->T:6
2695	C->T:1
2706	C->T:1
2707	A->G:1
2715	G->T:1
2717	G->A:1
2737	T->A:1
2773	C->T:2
2780	G->T:3
2782	G->T:2
2786	A->G:1
2805	A->G:1
2808	G->A:4
2822	C->Y:1
2823	T->W:1
2824	T->K:1
2825	A->R:1
2826	A->M:1
2827	T->W:1
2831	A->M:1
2832	A->G:2
2869	A->G:2
2875	G->A:1
2891	G->A:80;G->R:5
2918	C->T:1
2922	T->C:1
2932	A->G:1
2937	C->T:1
2939	C->T:1
2940	C->T:1
2971	G->T:1
2973	C->T:1
2982	A->G:1
2992	T->C:1
2997	C->T:1
3004	G->K:1
3011	T->C:2
3014	G->A:1
3022	T->A:1
3025	G->T:1
3027	A->G:1
3034	T->C:5
3037	C->T:2031;C->Y:7
3040	C->T:1
3046	A->G:3
3076	A->T:1
3086	T->C:2
3096	C->T:5
3099	C->T:3
3100	T->G:2
3117	C->T:1
3130	C->T:3
3132	A->G:1
3144	T->C:1
3145	G->T:8
3146	G->C:1
3168	C->T:1
3170	C->T:1
3171	T->C:3
3175	A->G:1
3176	C->T:2
3177	C->T:35;C->Y:1
3179	G->A:1
3242	G->A:1
3250	G->K:1
3253	C->T:3
3259	G->T:1
3263	A->G:1
3283	T->A:1
3287	G->T:1
3299	T->C:1
3307	G->A:1
3350	A->G:1
3369	C->T:1
3373	C->A:15
3375	A->C:1
3376	T->C:1
3393	C->T:1
3406	A->C:1
3411	C->T:2
3412	TA->T:5
3419	G->A:1
3426	C->T:1
3429	C->T:1
3450	A->G:1
3472	A->G:5
3518	G->T:1
3539	G->T:1
3541	T->C:1
3551	C->Y:1
3558	A->G:1
3564	G->T:1;G->K:4
3589	C->T:3
3593	C->T:2
3610	T->C:1
3617	G->R:1
3619	C->T:1
3625	A->C:2
3628	T->C:1
3634	C->T:1
3635	A->G:2
3688	C->T:1
3710	T->C:1
3725	T->G:1
3728	G->T:2
3732	C->T:1
3738	C->T:3;C->Y:2
3743	C->T:1
3768	C->T:3;C->Y:1
3769	T->Y:1
3778	A->G:1
3784	C->T:3;C->Y:1
3787	C->T:5;C->Y:1
3788	T->Y:1
3792	C->T:3
3793	T->C:3
3801	A->C:1
3830	A->G:1
3835	T->Y:1
3854	A->G:1
3859	A->G:4
3860	G->A:1
3862	T->A:1
3866	C->G:2
3871	G->T:7
3885	C->A:3
3889	A->G:1
3931	T->C:1
3955	G->T:1
3977	G->A:1
3987	C->T:2
3990	C->T:1
3992	C->T:1
4002	C->T:12
4011	T->C:1
4015	A->T:2;A->G:1
4047	G->A:1
4050	A->C:18
4053	T->C:2
4084	C->T:3
4095	C->T:1
4113	C->T:7
4123	A->G:1
4127	G->A:2
4142	G->R:1
4148	G->T:1
4158	C->T:1
4162	G->T:1
4165	T->A:1
4170	C->G:1
4175	A->G:1
4180	G->A:1
4186	T->C:2
4201	G->T:3
4207	G->T:1
4221	A->W:1
4236	A->G:2
4255	G->A:2;G->T:11
4258	T->C:1
4261	G->A:1
4263	G->R:1
4276	C->T:1
4288	G->T:1
4307	A->C:1
4316	A->G:1
4320	C->T:17
4321	C->T:2
4396	A->G:1
4400	C->T:1
4402	T->C:15
4423	C->T:1
4426	A->G:1
4436	G->A:1
4444	G->T:1
4455	C->T:1;C->Y:1
4456	C->T:2;C->Y:1
4463	T->C:1
4473	A->G:2
4487	G->A:1
4494	A->G:1
4504	G->A:2
4510	G->A:1;G->T:3
4523	G->A:1
4540	C->T:7
4550	A->G:1
4582	C->T:1
4586	C->T:1
4596	C->T:1
4608	T->A:1
4621	T->C:1
4626	C->A:1
4628	C->G:1
4631	G->C:1
4633	C->T:3
4634	TTAAATTTGGAAGAAGCTGCTCGGTATATGAGATCTCTCAAAGTGCCAGCTACAGTTTCTGTTTCTTCACCTGATGCTGTTACAGCGTATAATGGTTA->C:1
4642	G->A:1
4644	A->G:1
4655	C->T:3
4656	G->C:1
4668	C->M:4
4683	C->T:4
4684	T->C:1
4704	C->T:1
4706	G->C:1
4720	G->T:2
4728	G->T:2
4729	T->A:1
4732	T->C:1
4736	A->T:1
4737	C->T:1
4739	T->C:1
4747	T->C:1
4754	C->T:1
4755	C->T:1
4763	C->T:1;C->G:1
4779	T->C:1
4780	C->T:1
4795	C->T:2
4809	C->T:13
4810	C->T:1
4878	CTAG->C:3
4886	C->T:1
4912	A->C:3
4946	T->C:1
4947	C->T:1
4949	T->C:5
4951	G->A:1
4956	A->G:1
4990	C->T:1
4992	A->C:1
4993	C->Y:1
4999	C->Y:1
5000	C->T:1
5017	G->T:1
5052	C->T:1
5062	G->T:15
5084	A->G:6
5094	A->G:1
5098	T->C:1
5140	C->T:1
5142	C->T:14
5144	C->T:2
5155	G->A:1
5170	C->T:2
5183	C->T:2
5184	C->T:1
5194	G->T:1
5208	C->Y:1
5211	C->Y:1
5218	T->Y:1
5223	C->T:1
5224	TA->T:4
5239	C->T:1
5281	C->T:1
5284	C->T:4
5301	C->T:1
5322	T->A:2
5325	A->T:1
5332	G->T:1
5340	C->T:1
5348	C->T:2
5357	G->T:1
5378	G->K:1
5392	C->T:1
5399	G->T:1
5421	A->W:1
5425	G->K:1
5427	C->Y:1
5457	C->A:1;C->T:1
5464	T->C:1
5467	C->T:2
5470	G->K:1
5480	G->R:1
5506	C->T:1
5512	C->T:1
5526	C->Y:1
5536	A->G:1
5539	G->A:1
5544	C->T:1
5547	C->T:1
5561	G->A:1
5572	G->T:5
5573	T->C:1
5608	A->G:2
5622	C->T:1
5654	C->T:3
5657	G->A:1
5663	C->Y:1
5696	C->T:1
5704	G->A:1
5716	G->T:1
5730	C->T:5
5743	G->S:1
5744	T->Y:1
5784	C->T:10
5812	C->Y:1
5826	C->T:1
5829	A->R:1
5845	A->T:3
5855	A->G:1
5860	T->C:3
5861	G->A:1
5869	C->T:4;C->Y:1
5880	G->A:1;G->K:1
5884	C->T:1;C->Y:1
5886	C->T:1
5893	C->Y:1
5937	A->C:1
5941	T->G:1
5950	G->T:1
5974	C->T:1
5994	A->T:1
5996	C->T:1
5997	C->G:1
6006	T->C:1
6026	C->T:1
6027	C->T:2
6031	C->T:1
6035	A->G:1
6040	C->T:4
6051	A->C:1
6052	G->A:1
6078	C->Y:2
6079	T->C:1
6080	G->T:1
6101	G->A:1
6133	A->G:1
6145	C->T:1
6151	C->Y:1
6163	T->A:2
6187	C->T:1
6190	C->T:1
6220	G->A:2
6248	A->C:1
6255	C->T:11
6266	G->A:2
6267	C->T:1
6285	C->T:1
6286	C->T:2
6308	A->G:1
6309	G->A:1;G->R:1
6310	C->A:6;C->T:11
6312	C->A:23
6317	C->T:4
6324	A->G:1
6329	T->C:1
6351	A->M:1
6352	G->T:1
6363	C->T:2
6364	G->T:2;G->R:1
6394	T->C:1
6400	A->G:1
6402	C->T:2
6424	A->C:1
6428	C->T:1
6430	T->C:1
6443	G->A:1
6445	C->T:1
6449	C->T:3
6463	G->T:1
6469	T->C:1
6474	A->G:1
6501	C->T:3
6504	C->T:3
6505	AAAT->A:1
6513	G->T:1
6528	A->R:1
6532	G->T:1
6539	C->T:1
6552	T->G:1
6573	C->T:2;C->Y:1
6604	A->R:1
6606	C->T:1
6628	C->T:3
6633	C->T:1
6636	C->T:3
6638	C->T:1;C->Y:1
6666	C->T:1
6680	G->K:1
6681	C->Y:1
6691	T->C:1
6693	A->G:6
6695	C->T:1
6696	C->T:2
6723	C->T:2
6734	G->A:2
6762	C->T:1
6786	C->G:1
6813	C->T:1
6814	T->C:2
6818	A->W:1
6819	G->T:2
6820	T->C:1
6825	A->C:2
6834	T->G:1
6837	A->C:1
6838	A->G:1
6846	T->C:1
6852	CTACTAT->C:1
6861	C->T:2;C->Y:1
6884	G->T:3
6944	A->G:1
6954	T->C:1
6956	A->C:1
6963	T->A:1
6964	T->C:1
6968	C->A:2
6971	T->C:5
6975	G->T:5
6976	T->A:1
6977	G->A:5
6978	T->A:1
6980	T->C:1
6986	G->C:1
6988	T->A:1
6990	C->T:14
6996	T->C:2
7006	C->A:1;C->T:1
7007	G->A:1
7008	C->M:1
7011	C->T:12
7016	G->A:1
7017	G->K:1
7038	G->K:1
7042	G->T:1
7063	C->T:1
7079	A->G:1
7082	T->C:1
7083	C->T:1
7084	T->C:1
7093	C->T:2
7105	C->T:1
7128	G->A:1
7144	T->A:1
7160	G->C:1
7164	C->T:1
7165	C->T:3
7168	T->C:1
7200	C->T:1
7217	T->C:1
7224	C->T:1
7225	T->C:3
7239	C->A:1;C->T:1
7249	T->G:1
7272	G->A:1
7279	C->A:1;C->T:2
7286	C->A:1
7290	G->A:1
7291	A->G:1
7296	C->A:1
7299	C->A:1;C->T:1
7321	C->T:1
7334	C->T:1
7345	T->A:1
7348	T->A:1
7351	T->G:1
7390	C->T:2
7392	C->T:2
7393	G->T:2
7396	T->W:5
7420	C->T:2
7438	T->C:14
7479	A->G:7
7504	C->T:1
7518	C->T:1
7528	C->T:1
7560	G->A:2
7564	C->T:5
7582	T->C:1
7603	A->C:1
7606	A->T:1
7646	G->C:1
7666	T->A:1
7684	G->A:1
7710	A->G:1
7716	C->T:1
7728	C->T:1
7730	T->Y:1
7732	C->T:1
7765	C->T:11
7770	A->G:1
7798	G->T:1
7815	C->T:1
7819	C->T:1
7829	G->T:1
7843	C->T:1
7844	C->A:1
7860	C->Y:1
7866	G->T:1
7876	T->A:3
7938	C->G:1
7945	C->T:1
7998	C->Y:1
8001	A->C:1
8004	T->C:1
8022	T->G:5
8025	C->T:2
8043	C->T:1
8072	A->G:5
8078	C->T:7
8083	G->T:1
8090	C->T:2
8091	T->A:1
8102	G->T:1
8156	T->G:1
8170	A->G:1
8173	A->T:1;A->R:1
8174	G->A:1
8203	A->R:1;A->G:2
8274	G->A:2
8290	C->T:1
8293	C->T:3
8312	A->W:1
8320	C->T:1
8323	T->C:1
8326	C->T:1
8327	C->T:1
8357	C->T:1
8371	G->T:11
8388	A->G:1
8394	C->T:2
8422	G->A:1
8455	T->C:1
8480	C->T:1
8566	T->C:1
8599	T->C:2
8602	G->A:6
8626	C->T:1
8637	C->T:1
8645	C->T:1
8651	A->ATGTTTAAACATACTGACTTTTCAAGTGAAATCATAGGATACAAGGCTATTGATGNNNNNNNNNNNNNNNNNNNNNNNNNNNNNNNNNNNNNNNNNNNNNNNNNNNNNNNNNNNNNNNNNNNNNNNNNNNNNNNNNNNNNNNNNNNNNNNNNNNNN:1;A->G:1
8653	G->T:19
8671	T->G:1
8676	G->T:1
8681	A->G:1
8687	G->A:1
8752	C->T:1
8767	T->C:11
8768	G->A:1
8777	T->C:2
8782	C->T:773;C->Y:2
8790	G->K:2
8800	T->C:1
8818	C->T:1
8827	T->W:4
8828	G->K:3
8874	C->T:1
8880	C->T:1
8895	C->Y:1
8911	G->T:1
8916	T->G:1
8917	C->T:6
8924	A->G:1
8926	A->T:1
8937	C->T:1
8950	C->T:2
8981	A->G:1
8987	T->A:1
9034	A->G:1
9073	C->T:1
9092	G->A:1
9111	G->A:2
9113	C->T:2
9130	G->T:1
9136	G->T:1
9141	G->A:2;G->K:2
9157	T->C:1
9159	C->T:1
9165	C->A:1
9166	C->T:1
9170	C->T:5
9172	T->C:1
9176	G->C:1
9178	T->G:1
9180	C->T:1
9182	G->T:1
9190	G->T:1;G->C:1
9191	G->A:1
9195	C->Y:1
9204	A->R:1;A->G:2
9208	T->C:1
9212	T->A:1
9218	A->T:1
9223	C->T:21;C->Y:3
9226	C->T:1
9231	G->C:1
9238	A->G:1
9242	G->C:1
9245	G->C:1
9246	C->T:1
9248	G->A:1
9249	G->A:1;G->K:1
9259	A->G:1
9267	G->T:1
9274	A->G:1
9281	C->A:1
9283	T->G:1
9307	A->G:2
9314	G->T:1
9316	T->A:1
9317	T->G:1
9318	T->A:1
9319	C->T:3
9320	T->A:1
9324	G->A:1
9325	T->A:1
9333	C->T:2
9348	C->G:1
9353	A->R:1
9357	T->A:1
9369	T->A:1
9370	T->G:1
9383	G->C:1
9388	G->T:1
9389	G->T:1
9405	T->G:1
9408	T->C:1
9414	G->C:1
9429	T->C:1
9430	C->A:2;C->T:2
9436	A->T:1
9437	A->T:1
9438	C->T:6
9442	C->T:2
9445	T->C:11
9474	C->T:3
9477	T->A:51
9479	G->T:6
9483	A->G:2
9491	C->T:1
9511	T->C:1
9514	A->G:8
9534	C->A:1;C->T:1
9541	C->M:1;C->T:1
9561	C->T:2
9565	C->T:1
9574	T->C:1
9634	A->T:2
9648	G->C:1
9653	G->C:1
9693	C->T:2
9697	T->C:1
9704	T->C:1
9705	G->T:1
9720	ATTTCTATTGGTTCTT->A:1
9724	C->T:1
9733	C->T:2
9743	T->C:1
9749	A->G:1
9763	C->T:1
9802	G->T:1
9803	C->T:2
9825	A->AT:1
9826	A->C:1
9831	T->C:1
9836	C->T:1
9856	G->T:1
9857	C->T:1
9861	T->G:1
9863	C->T:1
9866	C->T:1
9890	G->T:1
9924	C->T:3
9925	A->T:1
9931	T->C:2
9951	C->T:1
9953	G->R:1
9959	T->Y:1
9962	C->T:13
9964	T->C:1
9967	C->T:1
9969	C->Y:1
10015	C->T:3
10036	C->T:1
10038	C->T:1
10078	C->T:1
10081	A->R:1
10083	C->Y:1
10097	G->A:30
10098	G->A:1
10116	C->Y:1
10129	T->Y:3
10138	C->T:5
10188	C->T:2
10232	C->T:3
10236	A->G:1
10254	T->TGGTACAGGCTGGTAATGTTCAACTCAGGGTTATTGGACATTCTATGCAAAATTGTGTACTTAAGCTTAGGGTTGATACAGCCANNNNNNNNNNNNNNNNNNNNNNNNNNNNNNNNNNNNNNNNNNNNNNNNNNNNNNNNNNNNNNNNNNNNNNNN:1
10265	G->A:9
10277	C->T:1
10319	C->T:5
10323	A->G:46
10339	T->C:1
10350	C->T:1
10360	G->A:1
10368	G->A:2
10369	C->T:2
10376	C->T:2
10401	C->Y:1
10449	C->T:1
10450	C->T:5
10456	C->T:1
10480	T->C:2
10507	C->T:1
10523	G->S:1;G->A:1
10532	T->A:1
10561	T->C:2
10572	C->T:1
10582	C->T:9
10594	C->Y:1
10605	C->T:1
10615	C->Y:1
10623	C->T:1
10626	C->T:1
10630	A->G:1
10641	C->T:1
10667	T->C:1
10712	C->T:2
10721	T->K:1
10728	C->T:2
10738	T->Y:1
10741	C->T:5
10747	C->Y:1
10748	C->T:1
10763	T->C:1
10771	T->C:13
10789	C->T:3
10818	C->T:1
10825	T->A:1
10828	A->C:1
10834	C->T:1
10851	C->T:15
10870	G->T:5
10874	A->G:2
10906	T->Y:1
10912	A->G:2
10916	G->K:1
10948	A->G:3
10956	C->T:1
10969	C->Y:1
10981	G->K:1
10986	G->K:1
10990	A->G:1
10995	A->G:1
11002	A->M:1
11003	C->T:1
11020	C->T:1
11032	T->C:1
11042	G->T:1
11071	G->C:1
11074	CT->C:8;C->T:12;C->CTTT:3
11082	TG->T:3
11083	G->T:496;G->C:1;G->K:5
11090	A->T:1
11095	C->T:1
11101	A->G:1
11109	C->T:5
11113	G->T:1
11161	G->A:1
11171	C->Y:1
11182	T->C:2
11191	T->A:1;T->G:1
11195	C->T:1
11207	G->C:1
11224	C->T:5
11232	C->T:1
11233	T->G:1
11234	G->A:1
11244	T->C:1
11272	G->T:1
11289	C->T:1
11310	G->T:1
11314	T->C:1
11320	T->C:12
11322	C->T:1
11355	C->T:3
11356	A->T:1
11376	G->T:2
11396	C->G:1
11399	A->G:1
11405	G->A:1
11410	G->A:7
11412	C->T:1
11414	C->T:1
11417	G->T:11
11430	A->G:4
11438	A->G:3
11464	G->A:1;G->T:1
11470	T->W:1
11471	C->T:1
11474	A->G:1
11515	T->A:1
11522	T->G:2
11527	G->T:1
11528	G->A:1
11535	G->K:2
11538	T->C:1
11552	G->T:1
11557	G->A:1;G->T:1
11572	C->T:2
11575	C->A:1
11596	G->T:1
11620	C->T:1
11634	G->T:1
11636	A->T:1
11638	T->C:3
11654	T->Y:1
11663	C->T:2
11671	C->T:1
11674	C->T:1
11681	C->T:1
11698	T->C:1
11704	C->T:8
11707	A->G:1
11709	T->A:1
11719	G->A:1
11737	T->C:1
11747	C->T:1
11750	C->T:3
11752	C->T:1
11755	A->R:1
11764	T->A:1
11782	A->G:1
11801	G->A:8;G->R:1
11827	A->T:1
11831	G->A:1;G->T:1
11833	C->T:2;C->Y:1
11839	A->G:8
11842	G->A:1
11858	G->A:2
11871	C->T:1
11878	C->T:1
11916	C->T:50
11935	A->C:4
11937	G->A:1
11941	C->T:1
11956	C->T:3
11959	T->C:1
11960	C->A:1
11962	C->T:2
11987	T->A:1
11991	A->G:1
12014	G->A:1
12041	G->C:1;G->K:1
12049	C->T:1
12052	G->T:1
12067	G->T:1
12068	C->T:2
12073	C->T:1
12076	C->T:2
12081	C->T:1
12097	A->G:1
12111	G->A:2
12115	C->T:1
12116	C->T:1
12122	T->Y:1
12138	C->T:3
12141	C->A:1
12153	C->T:1
12160	G->C:1
12164	G->K:1
12188	G->T:1
12199	A->G:1
12202	G->C:1
12208	G->T:1
12213	C->T:2
12242	C->T:1
12244	T->C:1
12249	C->T:1
12260	C->G:1
12265	G->C:1
12274	G->A:2;G->T:1
12307	A->G:1
12310	G->T:1
12322	G->A:1
12331	G->C:1
12350	A->C:1
12355	G->C:1
12357	C->T:2
12364	T->A:1
12367	C->A:1
12378	G->A:1
12382	G->T:1
12386	G->T:1
12395	G->A:1
12400	C->Y:1
12404	A->T:1
12406	C->Y:1
12410	A->G:1
12415	C->T:1
12418	T->C:2
12434	G->A:1
12459	C->T:1
12464	G->T:1
12467	G->T:1
12473	C->T:3
12475	A->T:1
12478	G->A:4
12479	G->A:1
12483	T->A:1
12485	A->T:1
12489	C->G:1
12491	G->T:1
12513	C->Y:1
12514	G->C:1
12534	C->T:1
12538	T->A:1
12547	A->T:1
12551	T->A:1
12556	A->G:1
12565	G->C:1
12572	G->T:1
12578	G->T:1
12582	G->T:1
12597	T->A:1
12600	G->A:1
12619	TTCA->T:2
12621	C->T:4
12638	C->A:1
12647	G->T:1
12654	C->A:1
12660	G->C:1
12661	G->T:1
12676	C->T:1
12685	G->C:1
12686	A->T:1
12715	A->R:1
12722	T->C:2
12741	C->T:1
12745	A->G:1
12754	C->T:1
12756	C->T:2
12773	G->T:1
12776	T->G:1
12778	C->A:2;C->T:2
12781	C->T:3
12787	A->G:1
12793	G->T:2
12796	A->C:1
12797	G->A:1
12809	C->T:2
12820	A->G:1
12827	T->G:1
12830	C->Y:1
12832	G->A:1
12838	G->T:1
12845	G->T:1
12866	G->A:1
12880	C->T:3
12896	C->T:3
12897	C->T:1
12915	C->T:1
12923	C->A:2
12936	A->C:1
12950	T->A:1
12964	A->G:1
12970	C->T:2
12988	G->T:1
12995	G->C:1
13002	T->C:2
13003	A->T:1
13006	T->C:12
13019	C->T:3
13047	C->T:1
13051	C->T:1
13064	T->C:1
13065	T->TATCTTTCTGTGCTTTTGCTGTAGATGCTGCTAAAGCTTACAAAGATTATCTAGCTAGTGGTGGACAACCAATNNNNNNNNNNNNNNNNNNNNNNNNNNNNNNNNNNNNNNNNNNNNNNNNNNNNNNNNNNNNNNNNNNNNNNNNNNNNNNNNNNN:1
13072	C->T:1
13078	T->C:1
13115	C->T:1
13118	G->T:2
13119	C->T:1
13126	G->A:1;G->T:1
13133	C->T:1
13138	C->T:1
13171	T->C:1
13176	C->T:1
13183	G->A:1
13206	C->G:1
13212	T->C:1
13216	T->G:1
13225	C->T:1;C->G:1
13226	T->C:1
13270	T->C:2
13273	T->C:1
13358	C->T:1
13377	C->A:1
13381	C->T:1
13402	T->G:51
13408	T->A:2;T->C:6;T->G:2
13410	G->C:1
13412	T->G:1
13413	G->C:1
13415	G->C:1
13430	C->T:2
13458	C->T:1
13476	C->T:1
13489	G->R:2
13492	C->T:1
13503	G->T:2
13506	C->T:1
13507	G->R:1
13512	A->T:2
13513	G->T:2
13514	G->A:1
13517	C->T:2
13521	T->C:1
13532	T->C:1
13536	C->T:16
13548	C->T:1
13555	A->T:1
13571	G->T:1;G->K:1
13599	T->C:1
13616	A->G:1
13617	G->T:1
13620	C->T:1
13627	G->T:8
13643	C->Y:1
13647	C->Y:1
13665	C->T:2
13679	A->G:1
13681	C->M:1
13682	A->M:1
13684	C->M:1
13686	T->K:1
13687	G->K:1
13693	A->W:1
13694	C->T:1
13712	A->G:1
13721	C->T:1
13730	C->T:24
13740	C->T:3
13748	A->G:1
13768	A->G:1
13845	T->C:1
13860	C->T:1;C->Y:1
13862	C->T:5
13900	G->T:1
13901	A->G:1
13929	T->C:14
13947	A->T:10
13951	A->T:1
13975	G->A:1
13990	C->A:1
13992	A->T:1
13993	G->A:1
13995	T->G:1
13997	T->A:1
13998	G->A:1
13999	T->C:1
14001	A->G:1
14004	A->C:1
14005	A->G:1
14006	C->A:1
14034	T->C:1
14073	T->C:9
14104	T->C:1
14120	C->T:2
14122	G->T:1
14126	G->A:2
14183	C->T:1;C->Y:1
14197	G->A:1
14198	C->T:1
14224	A->G:1
14229	G->T:1
14241	G->T:1
14259	T->C:1
14262	C->T:1
14267	C->T:1
14270	A->C:1
14277	G->K:2
14286	C->T:1
14295	T->C:1
14310	G->A:1
14313	T->C:1
14318	C->T:1;C->Y:1
14322	C->T:2
14391	C->T:2
14394	T->A:1;T->C:1
14396	C->T:1
14407	C->A:1
14408	C->T:2011;C->Y:4
14411	C->Y:1
14422	C->T:1
14430	G->A:1
14443	G->T:1
14485	A->G:1
14580	G->T:1
14585	C->T:4
14599	C->Y:1
14604	A->G:2
14605	C->CTCCTTA:1
14619	T->C:1
14621	C->T:1
14638	G->T:1
14645	C->T:1
14653	G->A:1;G->T:1
14657	C->T:1
14676	C->T:1
14682	T->G:1
14688	C->T:2
14709	T->C:1
14710	G->A:1
14712	G->A:1
14718	G->T:4
14724	C->T:14;C->Y:1
14740	T->C:1
14741	C->T:7
14747	A->G:1
14760	C->T:1
14763	C->A:1
14768	C->T:1
14773	G->A:1;G->T:1
14786	C->T:14
14805	C->T:317;C->Y:4
14808	T->A:1
14823	A->T:1
14836	A->G:1
14866	G->T:1
14877	C->T:3
14889	C->T:1
14907	T->G:1
14912	A->G:5
14913	C->T:1
14925	C->T:6
14937	C->T:1
15017	C->T:1
15024	C->T:3
15026	C->T:1
15101	C->A:1
15119	T->A:1
15181	G->A:1
15193	G->S:1
15199	G->A:2
15205	A->G:1
15213	A->G:1
15222	C->T:1
15237	C->T:3;C->Y:1
15240	C->T:2
15246	A->G:1
15273	C->T:1
15277	C->T:11
15324	C->T:178
15327	G->T:2
15357	T->Y:1
15359	G->A:1
15366	T->C:1
15371	C->T:2
15380	G->T:1
15405	A->G:2
15407	C->T:1
15418	G->T:1
15444	G->T:1
15477	A->G:1
15480	C->T:2
15495	C->M:1
15504	T->G:1
15535	G->T:1
15540	C->T:8
15546	C->Y:1
15575	G->T:1
15586	G->K:1
15597	T->C:1
15607	T->C:1
15636	T->A:1
15641	A->C:1
15654	C->T:3
15672	G->K:1
15684	T->C:1
15720	C->T:1
15738	C->T:2;C->Y:1
15752	C->T:1
15755	C->T:1
15760	G->A:9
15763	C->T:1
15769	G->K:1
15771	T->Y:2
15780	G->T:1
15805	CA->C:1
15810	C->Y:1
15849	T->C:1
15850	G->T:1
15852	C->T:1
15857	C->T:1;C->Y:1
15860	A->G:9
15866	C->G:1
15869	A->T:1
15888	T->C:1
15898	G->T:1
15907	G->A:1
15914	A->G:1
15921	G->K:1
15927	T->G:11
15928	C->T:1
15952	C->T:2
15958	G->A:1
15960	C->T:1
15963	C->T:1
15978	T->C:2
15982	G->T:1
16017	C->T:1
16049	C->T:1
16054	C->T:5
16061	A->G:1
16068	G->K:1
16075	G->T:2
16114	C->T:1
16188	G->T:1
16192	C->T:1
16197	G->T:1
16206	G->T:1
16222	C->T:1
16242	T->C:1
16247	C->Y:1
16260	C->T:8
16289	C->T:11
16293	C->T:2
16299	T->C:1
16311	A->G:1
16329	C->T:6
16342	T->C:1
16376	C->T:2;C->Y:1
16381	G->A:18
16386	C->T:1
16393	C->T:1
16396	G->T:1
16419	T->C:1
16422	A->C:1
16428	C->T:2
16455	A->G:1
16456	T->G:3
16457	C->T:1
16466	C->T:2
16467	A->G:4
16468	C->T:3
16474	A->G:2
16508	G->K:1
16515	T->C:1
16534	A->G:1
16535	G->T:2
16551	C->M:1;C->CT:1
16575	C->T:1
16671	T->C:2
16701	T->C:1
16716	C->T:1
16741	G->T:1
16744	G->A:1
16762	C->T:7;C->Y:1
16841	A->G:1
16846	G->T:2
16848	C->T:1
16852	G->T:1
16857	T->C:1
16858	G->T:3
16864	G->A:3
16869	C->T:1
16877	C->T:1
16887	C->T:22
16906	T->C:2
16909	T->A:1
16912	G->T:6
16949	C->T:2;C->Y:2
16975	G->T:2
16996	C->T:2
17000	C->T:1
17002	C->T:2
17010	C->A:5
17014	G->T:1
17059	C->A:1
17066	A->W:2
17074	C->Y:1
17075	T->A:1
17096	G->K:1
17104	C->T:5
17118	C->T:1
17121	A->W:1
17122	G->A:2
17125	C->A:1
17126	T->C:2
17158	G->A:2
17193	G->T:3
17215	A->G:1
17247	T->C:118;T->Y:2
17249	C->Y:1
17256	A->R:1
17270	A->G:1
17278	G->T:3
17285	C->T:1
17291	T->Y:1
17304	C->T:3
17326	C->T:3
17338	G->T:1
17339	C->T:1
17346	A->M:1
17372	C->T:1
17373	C->T:11
17375	C->T:1
17376	A->G:1
17403	C->T:1
17410	C->T:15
17418	G->C:1
17423	A->G:1
17430	C->T:2
17443	G->T:1
17457	A->G:1
17470	C->T:2
17474	C->T:2
17502	C->T:3
17518	C->T:1
17523	G->T:1
17531	T->C:8
17536	C->Y:1
17562	G->T:2
17569	C->T:1
17572	G->T:1
17573	C->T:1
17615	A->G:2
17639	C->T:5
17656	A->G:1
17658	G->T:1
17659	T->G:1
17664	T->C:1
17671	G->R:1
17673	T->C:2
17676	C->T:1
17679	G->T:1
17688	T->C:2
17690	C->T:10;C->Y:1
17723	T->C:1
17733	C->T:1
17746	C->T:1
17747	C->T:485
17762	C->T:1
17766	C->T:2
17787	A->W:1
17799	A->G:4
17805	A->T:1
17808	G->T:1
17822	C->T:1
17825	C->T:1
17858	A->G:498
17859	T->C:5
17877	T->C:15
17884	A->G:3
17898	C->T:1
17944	G->T:3
17964	G->A:1
17985	C->T:1
17993	A->G:1
18029	C->T:2
18032	C->Y:1
18040	G->T:1
18060	C->T:505;C->Y:2
18086	C->T:3
18099	T->A:1;T->C:1
18115	C->T:1;C->Y:1
18121	A->G:1
18126	T->C:1
18149	G->T:2
18171	C->A:3
18180	G->A:1
18212	T->A:1
18214	G->T:1
18233	A->T:1
18261	C->T:1
18266	G->T:1
18312	C->T:2
18318	G->T:1
18333	A->T:1
18348	C->T:4;C->Y:1
18351	T->Y:1
18377	C->T:1
18381	T->C:1
18401	C->T:3
18410	A->G:1
18411	T->C:1
18433	G->A:1
18436	T->C:1
18457	C->T:3
18481	C->T:1
18488	T->C:4
18495	T->C:1
18501	C->T:1
18512	C->T:1
18519	T->C:1
18534	G->K:1
18568	C->T:4
18570	C->T:1
18582	C->T:1
18583	G->T:2;G->K:1
18589	G->T:1
18603	T->C:3
18639	A->G:1
18647	C->T:2
18651	G->A:1
18652	C->T:1
18656	C->T:8
18662	G->T:1
18680	C->T:1;C->Y:1
18682	A->G:1
18686	G->T:1
18689	T->A:1
18698	C->T:1
18702	A->T:1
18713	C->T:12
18723	T->C:1
18736	T->C:33
18744	C->T:3
18756	G->A:2;G->T:10
18765	T->C:1
18771	T->C:1
18788	C->T:1
18814	C->T:2
18821	G->C:1
18828	C->T:2
18834	T->C:2
18843	T->Y:1
18844	G->R:1
18863	T->C:1
18877	C->T:64
18888	C->T:1
18894	C->T:1
18898	G->T:1
18904	C->T:3
18907	G->T:1;G->K:1
18928	C->T:8
18972	G->T:1
18975	T->A:1
18981	C->T:1;C->G:1
18985	G->T:1
18996	T->C:2
18998	C->T:41
19003	T->A:1
19011	C->T:1
19017	C->T:1
19018	C->T:2
19027	C->T:1
19032	C->T:1
19065	T->C:1
19071	T->A:1
19101	G->T:2
19102	C->T:3
19126	A->G:1
19137	A->T:1
19151	C->T:1
19166	A->G:2
19170	C->T:7
19175	A->C:1
19182	A->G:1
19186	C->T:1
19190	T->A:1
19203	T->C:1;T->Y:1
19220	C->T:1
19263	C->T:1
19264	C->T:1
19269	C->T:2
19273	C->T:1
19296	GTATGTAAATAAACATGCATTCCACACACCAGCTTTTGATAAAAGTGCTTTTGTTAATTTAAAACAATTACCATTTTTCTATTACTCTGACAGTCCATGTGAGTCTCATGGAAAACAAGTAGTGTCAGATATAGATTATGTACCACTAAAGTCTGCTACGTGTATAACACGTTGCAATTTAGGTGGTGCTGTCTGTAGACATCATGCTAATGAGTACAGATTGTATCTCGATGCTTATAACATGATGATCTCAGC->G:1
19299	T->G:3
19325	C->T:1
19327	G->T:1
19328	C->S:1
19338	A->R:1
19343	C->T:1
19366	C->T:2
19391	C->T:2
19397	A->W:1
19398	G->T:1
19402	C->T:1
19476	A->R:1
19484	C->T:1
19492	A->G:1
19509	G->A:7
19515	ATTGTATCTCGATGCTTATAAC->A:1
19518	G->T:6
19524	C->T:7;C->Y:1
19525	G->A:1;G->T:1
19536	C->T:1
19542	G->T:1
19547	C->T:1
19559	G->T:1
19571	A->T:1
19572	C->T:1
19574	A->T:1
19579	T->A:1
19580	T->A:1
19582	G->C:1
19602	C->T:1
19610	C->T:1
19632	T->A:1
19645	G->T:3
19646	T->C:1
19652	A->G:1
19677	G->T:1;G->K:1
19680	T->W:1
19684	G->T:25
19705	A->G:1
19712	T->TTTACACAAAAGTTGATGGTGTTGATGTAGAATTGTTTGAAAATAAAACAACATTACCTGTTAATGTAGCATTTNNNNNNNNNNNNNNNNNNNNNNNNNNNNNNNNNNNNNNNNNNNNNNNNNNNNNNNNNNNNNNNNNNNNNNNNNNNNNNNNNN:1
19713	T->C:1
19718	C->T:3
19719	A->T:1
19735	G->T:1
19736	A->M:1
19763	C->A:1;C->T:2
19788	G->T:1
19818	A->G:3
19820	C->Y:1
19839	T->C:35;T->Y:1
19862	C->T:3
19872	G->T:1
19883	A->G:1
19884	C->T:2
19938	C->T:1
19945	A->G:1
19953	A->M:1
19959	A->C:1
19961	C->T:1;C->Y:1
19962	G->R:1
19974	A->G:1
19999	G->T:3
20005	G->A:4
20016	C->T:1
20024	G->A:2
20031	C->A:4;C->T:1;C->M:1
20047	A->G:2
20051	C->T:2
20059	A->T:1
20103	T->W:1
20123	T->Y:1
20126	G->R:1
20128	G->A:1
20132	C->T:1
20133	C->T:1
20134	G->A:1
20148	C->T:4
20163	A->R:1
20167	G->T:1
20178	C->T:2
20197	T->Y:1
20205	T->A:1
20234	C->T:1
20235	C->A:1
20255	A->G:1
20256	T->C:1
20268	A->G:140
20270	C->T:16
20275	G->A:1;G->T:1
20276	A->G:1
20281	T->C:2
20288	A->G:1
20292	G->R:1
20295	T->C:1
20297	AATT->A:1
20315	T->A:1
20316	C->T:15
20325	C->T:1
20326	G->A:1
20327	T->C:1
20335	G->A:1
20367	T->C:1
20377	G->A:1
20383	G->T:1
20397	G->A:1
20398	G->A:3
20402	C->T:1
20406	T->W:1
20419	G->T:3
20429	C->T:1
20434	G->T:2
20472	A->G:1
20479	T->Y:1
20483	C->T:1
20527	G->T:1
20555	C->T:2
20578	G->T:15
20580	G->A:1;G->T:1
20582	C->T:1
20629	C->T:1
20637	A->G:1
20663	G->A:1
20670	G->A:2
20676	A->G:1
20679	G->A:2
20692	C->T:6
20703	C->T:1;C->Y:1
20709	G->T:1
20719	C->T:1
20736	C->T:2
20752	G->T:1
20755	A->C:7
20762	C->T:1
20766	A->G:4
[truncated: 1,214 more rows]

## Sheet: Table S5
Peptide	start	end	length	consensus_percentile_rank	allele
WTAGAAAYYV	258	267	10	0.06	HLA-A*68:02
FPNITNLCPF	329	338	10	0.06	HLA-B*53:01
NYNYLYRLFR	448	457	10	0.06	HLA-A*33:01
FPNITNLCPF	329	338	10	0.07	HLA-B*35:01
NYLYRLFR	450	457	8	0.07	HLA-A*33:01
LPFQQFGRDI	560	569	10	0.07	HLA-B*51:01
FVFLVLLPLV	2	11	10	0.1	HLA-A*02:06
GNYNYLYRLFR	447	457	11	0.1	HLA-A*33:01
SPRRARSVA	680	688	9	0.1	HLA-B*07:02
IPFAMQMAY	896	904	9	0.1	HLA-B*35:01
FQFCNDPFL	133	141	9	0.11	HLA-A*02:06
VYSSANNCTF	159	168	10	0.11	HLA-A*23:01
FVFKNIDGY	192	200	9	0.11	HLA-A*26:01
WTAGAAAYY	258	266	9	0.11	HLA-A*30:02
WTAGAAAYY	258	266	9	0.11	HLA-A*26:01
KSFTVEKGIY	304	313	10	0.11	HLA-A*30:02
RISNCVADY	357	365	9	0.11	HLA-A*30:02
LYNSASFSTF	368	377	10	0.11	HLA-A*24:02
YNYLYRLFR	449	457	9	0.11	HLA-A*33:01
RLFRKSNLK	454	462	9	0.11	HLA-A*03:01
LTDEMIAQY	865	873	9	0.11	HLA-A*01:01
YEQYIKWPW	1206	1214	9	0.11	HLA-B*44:02
QYIKWPWYI	1208	1216	9	0.11	HLA-A*23:01
QYIKWPWYI	1208	1216	9	0.11	HLA-A*24:02
KWPWYIWLGF	1211	1220	10	0.11	HLA-A*24:02
VYSSANNCTF	159	168	10	0.12	HLA-A*24:02
KTSVDCTMY	733	741	9	0.12	HLA-A*30:02
AEIRASANL	1016	1024	9	0.12	HLA-B*40:01
YEQYIKWPW	1206	1214	9	0.12	HLA-B*44:03
KWPWYIWLGF	1211	1220	10	0.12	HLA-A*23:01
LPIGINITRF	229	238	10	0.12	HLA-B*53:01
LPFFSNVTWF	56	65	10	0.12	HLA-B*53:01
LPDDFTGCVI	425	434	10	0.12	HLA-B*51:01
CYFPLQSYGF	488	497	10	0.12	HLA-A*24:02
MTSCCSCLK	1237	1245	9	0.12	HLA-A*68:01
CYFPLQSYGF	488	497	10	0.13	HLA-A*23:01
EVFAQVKQIY	780	789	10	0.13	HLA-A*26:01
WPWYIWLGFI	1212	1221	10	0.13	HLA-B*51:01
LYNSASFSTF	368	377	10	0.14	HLA-A*23:01
NVYADSFVIR	394	403	10	0.14	HLA-A*68:01
KSNLKPFER	458	466	9	0.14	HLA-A*31:01
KFLPFQQFGR	558	567	10	0.14	HLA-A*31:01
SPRRARSVAS	680	689	10	0.14	HLA-B*07:02
YEQYIKWPWY	1206	1215	10	0.14	HLA-B*44:03
CEFQFCNDPF	131	140	10	0.14	HLA-B*44:03
LPIGINITRF	229	238	10	0.15	HLA-B*35:01
SKVGGNYNYLY	443	453	11	0.15	HLA-A*30:02
KWPWYIWLGF	1211	1220	10	0.15	HLA-A*32:01
NSASFSTFK	370	378	9	0.16	HLA-A*68:01
PLLTDEMIAQY	863	873	11	0.16	HLA-A*01:01
QYIKWPWYIW	1208	1217	10	0.16	HLA-A*23:01
YTNSFTRGVY	28	37	10	0.17	HLA-A*01:01
WTAGAAAYY	258	266	9	0.17	HLA-A*01:01
YYVGYLQPRTF	265	275	11	0.17	HLA-A*24:02
VYSTGSNVF	635	643	9	0.17	HLA-A*24:02
FIAGLIAIV	1220	1228	9	0.17	HLA-A*02:03
YLQPRTFLLK	269	278	10	0.17	HLA-A*03:01
FASVYAWNR	347	355	9	0.17	HLA-A*68:01
CVADYSVLY	361	369	9	0.17	HLA-A*26:01
FVSNGTHWFV	1095	1104	10	0.17	HLA-A*02:06
EPLVDLPI	224	231	8	0.17	HLA-B*51:01
ETKCTLKSF	298	306	9	0.17	HLA-A*26:01
FPNITNLCPF	329	338	10	0.17	HLA-B*51:01
ATRFASVYAW	344	353	10	0.17	HLA-B*57:01
SPRRARSV	680	687	8	0.17	HLA-B*07:02
MQMAYRFNGI	900	909	10	0.17	HLA-A*02:06
YTNSFTRGVY	28	37	10	0.18	HLA-A*30:02
VYYPDKVFR	36	44	9	0.18	HLA-A*31:01
GEVFNATRF	339	347	9	0.18	HLA-B*44:03
FVIRGDEVR	400	408	9	0.18	HLA-A*68:01
NYNYLYRLF	448	456	9	0.18	HLA-A*24:02
YQDVNCTEV	612	620	9	0.18	HLA-A*02:06
AEVQIDRLI	989	997	9	0.18	HLA-B*44:02
KQGNFKNLR	182	190	9	0.18	HLA-A*31:01
FASVYAWNR	347	355	9	0.18	HLA-A*33:01
LPFFSNVTWF	56	65	10	0.19	HLA-B*51:01
GVYFASTEK	89	97	9	0.19	HLA-A*03:01
GVYYHKNNK	142	150	9	0.19	HLA-A*03:01
SETKCTLKSF	297	306	10	0.19	HLA-B*44:03
RLFRKSNLKPF	454	464	11	0.19	HLA-A*32:01
YFPLQSYGF	489	497	9	0.19	HLA-A*24:02
LPVSMTKTSV	727	736	10	0.19	HLA-B*51:01
AEVQIDRLI	989	997	9	0.19	HLA-B*44:03
MTSCCSCLK	1237	1245	9	0.19	HLA-A*11:01
AEIRASANL	1016	1024	9	0.2	HLA-B*44:03
LPLVSSQCV	8	16	9	0.2	HLA-B*51:01
TTRTQLPPA	19	27	9	0.2	HLA-A*30:01
STQDLFLPF	50	58	9	0.2	HLA-A*32:01
LPFFSNVTW	56	64	9	0.2	HLA-B*53:01
KIYSKHTPI	202	210	9	0.2	HLA-A*32:01
ITRFQTLLA	235	243	9	0.2	HLA-A*30:01
TPGDSSSGW	250	258	9	0.2	HLA-B*53:01
FNATRFASV	342	350	9	0.2	HLA-B*08:01
ATRFASVYA	344	352	9	0.2	HLA-A*30:01
PYRVVVLSF	507	515	9	0.2	HLA-A*23:01
HADQLTPTW	625	633	9	0.2	HLA-B*53:01
IAIPTNFTI	712	720	9	0.2	HLA-B*51:01
FTISVTTEI	718	726	9	0.2	HLA-A*68:02
NTQEVFAQV	777	785	9	0.2	HLA-A*68:02
FAMQMAYRF	898	906	9	0.2	HLA-B*35:01
WPWYIWLGF	1212	1220	9	0.2	HLA-B*53:01
SSANNCTFEY	161	170	10	0.2	HLA-A*01:01
SVASQSIIAY	686	695	10	0.2	HLA-A*26:01
FVSNGTHWFV	1095	1104	10	0.2	HLA-A*02:01
FLPFFSNVTW	55	64	10	0.21	HLA-B*53:01
VLYNSASFSTF	367	377	11	0.21	HLA-A*24:02
KVGGNYNYLY	444	453	10	0.21	HLA-A*30:02
RVYSTGSNVF	634	643	10	0.21	HLA-B*15:01
IGAGICASY	666	674	9	0.21	HLA-A*30:02
AENSVAYSN	701	709	9	0.21	HLA-B*44:02
VTLADAGFIK	826	835	10	0.21	HLA-A*11:01
QYIKWPWYIW	1208	1217	10	0.21	HLA-A*24:02
CEFQFCNDPF	131	140	10	0.21	HLA-B*44:02
VEGFNCYFPL	483	492	10	0.22	HLA-B*40:01
AEIRASANL	1016	1024	9	0.22	HLA-B*44:02
EFVFKNIDGY	191	200	10	0.23	HLA-A*26:01
RSFIEDLLF	815	823	9	0.23	HLA-B*57:01
VLNDILSRL	976	984	9	0.23	HLA-A*02:03
GVYFASTEK	89	97	9	0.23	HLA-A*11:01
SSANNCTFEY	161	170	10	0.23	HLA-A*30:02
NTSNQVAVLY	603	612	10	0.23	HLA-A*01:01
TSNQVAVLY	604	612	9	0.23	HLA-A*01:01
LLFNKVTLA	821	829	9	0.23	HLA-A*02:03
GTHWFVTQR	1099	1107	9	0.23	HLA-A*31:01
YEQYIKWPWY	1206	1215	10	0.23	HLA-B*44:02
YPDKVFRSSV	38	47	10	0.24	HLA-B*07:02
TEKSNIIRGW	95	104	10	0.24	HLA-B*44:02
GVEGFNCYFPL	482	492	11	0.24	HLA-B*40:01
FVFLVLLPLV	2	11	10	0.24	HLA-A*02:01
RFASVYAWNR	346	355	10	0.24	HLA-A*31:01
SANNCTFEY	162	170	9	0.25	HLA-A*30:02
KSWMESEFR	150	158	9	0.26	HLA-A*31:01
KGIYQTSNFR	310	319	10	0.26	HLA-A*31:01
AENSVAYSN	701	709	9	0.26	HLA-B*44:03
VTYVPAQEK	1065	1073	9	0.26	HLA-A*03:01
QIYKTPPIK	787	795	9	0.26	HLA-A*03:01
LQIPFAMQMAY	894	904	11	0.26	HLA-B*15:01
FVSNGTHWFV	1095	1104	10	0.26	HLA-A*68:02
LPDDFTGCVI	425	434	10	0.27	HLA-B*53:01
TECSNLLLQY	747	756	10	0.27	HLA-B*44:03
MAYRFNGIGV	902	911	10	0.27	HLA-A*68:02
GVYYPDKVFR	35	44	10	0.27	HLA-A*68:01
VLPFNDGVY	83	91	9	0.27	HLA-A*30:02
KSNIIRGW	97	104	8	0.27	HLA-B*57:01
FPQSAPHGVV	1052	1061	10	0.27	HLA-B*51:01
GKYEQYIKWPW	1204	1214	11	0.27	HLA-B*44:02
FEYVSQPFL	168	176	9	0.28	HLA-B*40:01
TEILPVSMTK	724	733	10	0.28	HLA-A*11:01
LLTDEMIAQY	864	873	10	0.28	HLA-A*01:01
KSNIIRGW	97	104	8	0.28	HLA-B*58:01
RFQTLLALHR	237	246	10	0.29	HLA-A*31:01
TESNKKFLPF	553	562	10	0.29	HLA-B*44:02
LQIPFAMQMAY	894	904	11	0.29	HLA-B*35:01
KQLSSNFGA	964	972	9	0.29	HLA-A*02:06
YTNSFTRGV	28	36	9	0.3	HLA-A*68:02
STQDLFLPF	50	58	9	0.3	HLA-B*15:01
NNKSWMESEFR	148	158	11	0.3	HLA-A*33:01
SANNCTFEY	162	170	9	0.3	HLA-B*35:01
YLQPRTFLL	269	277	9	0.3	HLA-A*02:01
RKRISNCVA	355	363	9	0.3	HLA-A*30:01
SVLYNSASF	366	374	9	0.3	HLA-A*32:01
ASFSTFKCY	372	380	9	0.3	HLA-A*30:02
HADQLTPTW	625	633	9	0.3	HLA-B*58:01
SVASQSIIAY	686	695	10	0.3	HLA-B*15:01
VASQSIIAY	687	695	9	0.3	HLA-B*35:01
LGAENSVAY	699	707	9	0.3	HLA-B*35:01
IAIPTNFTI	712	720	9	0.3	HLA-B*58:01
KQIYKTPPI	786	794	9	0.3	HLA-A*32:01
RSFIEDLLF	815	823	9	0.3	HLA-B*58:01
MIAQYTSAL	869	877	9	0.3	HLA-B*08:01
LAGTITSGW	878	886	9	0.3	HLA-B*53:01
LAGTITSGW	878	886	9	0.3	HLA-B*58:01
FAMQMAYRF	898	906	9	0.3	HLA-B*53:01
TYVPAQEKNF	1066	1075	10	0.3	HLA-A*23:01
WPWYIWLGF	1212	1220	9	0.3	HLA-B*35:01
FIAGLIAIV	1220	1228	9	0.3	HLA-A*68:02
SSTASALGK	939	947	9	0.3	HLA-A*11:01
FIAGLIAIV	1220	1228	9	0.3	HLA-A*02:06
YSSANNCTFEY	160	170	11	0.31	HLA-B*35:01
LAGTITSGW	878	886	9	0.31	HLA-B*57:01
PFFSNVTWF	57	65	9	0.32	HLA-A*23:01
IGAEHVNNSY	651	660	10	0.32	HLA-A*30:02
QELGKYEQY	1201	1209	9	0.32	HLA-B*44:03
LPFFSNVTWF	56	65	10	0.33	HLA-B*35:01
CTLKSFTVEK	301	310	10	0.33	HLA-A*11:01
RLFRKSNLK	454	462	9	0.33	HLA-A*11:01
PYRVVVLSF	507	515	9	0.33	HLA-A*24:02
VYAWNRKRI	350	358	9	0.34	HLA-A*24:02
CVADYSVLY	361	369	9	0.34	HLA-A*01:01
PFAMQMAYRF	897	906	10	0.34	HLA-A*24:02
LLFNKVTL	821	828	8	0.34	HLA-B*08:01
YTSALLAGTI	873	882	10	0.34	HLA-A*68:02
PQSAPHGVVF	1053	1062	10	0.34	HLA-B*15:01
DIADTTDAVR	568	577	10	0.34	HLA-A*68:01
FLHVTYVPA	1062	1070	9	0.34	HLA-A*02:03
VYYPDKVFR	36	44	9	0.35	HLA-A*33:01
NYNYLYRLF	448	456	9	0.35	HLA-A*23:01
NYNYLYRLFR	448	457	10	0.35	HLA-A*31:01
YYHKNNKSW	144	152	9	0.35	HLA-A*23:01
WTAGAAAYYV	258	267	10	0.35	HLA-A*02:06
GYLQPRTFLL	268	277	10	0.35	HLA-A*23:01
FVFLVLLPL	2	10	9	0.36	HLA-A*02:06
FVFKNIDGYFK	192	202	11	0.36	HLA-A*68:01
IYQTSNFRV	312	320	9	0.36	HLA-A*24:02
KQIYKTPPI	786	794	9	0.36	HLA-A*02:06
YQPYRVVVLSF	505	515	11	0.37	HLA-B*15:01
SFIEDLLFNK	816	825	10	0.37	HLA-A*11:01
AEIRASANLA	1016	1025	10	0.37	HLA-B*44:02
RFPNITNLCPF	328	338	11	0.38	HLA-A*24:02
YTNSFTRGVY	28	37	10	0.38	HLA-A*26:01
MTSCCSCLK	1237	1245	9	0.38	HLA-A*03:01
SVYAWNRKR	349	357	9	0.39	HLA-A*31:01
QLPPAYTNSF	23	32	10	0.39	HLA-B*15:01
KLNDLCFTNV	386	395	10	0.39	HLA-A*02:03
NYNYLYRLFRK	448	458	11	0.39	HLA-A*33:01
VTYVPAQEK	1065	1073	9	0.39	HLA-A*11:01
CMTSCCSCLK	1236	1245	10	0.39	HLA-A*03:01
NSASFSTFK	370	378	9	0.4	HLA-A*11:01
FIEDLLFNKV	817	826	10	0.4	HLA-A*02:06
PFAMQMAYRF	897	906	10	0.4	HLA-A*23:01
ASANLAATK	1020	1028	9	0.4	HLA-A*11:01
LPFFSNVTW	56	64	9	0.4	HLA-B*51:01
HVSGTNGTKR	69	78	10	0.4	HLA-A*68:01
RFDNPVLPF	78	86	9	0.4	HLA-A*32:01
LLALHRSYL	241	249	9	0.4	HLA-B*08:01
KSFTVEKGI	304	312	9	0.4	HLA-B*58:01
EVFNATRFA	340	348	9	0.4	HLA-A*68:02
FSTFKCYGV	374	382	9	0.4	HLA-A*68:02
RSVASQSII	685	693	9	0.4	HLA-B*58:01
FTISVTTEI	718	726	9	0.4	HLA-B*58:01
IPFAMQMAY	896	904	9	0.4	HLA-B*53:01
FPQSAPHGV	1052	1060	9	0.4	HLA-B*51:01
QSAPHGVVF	1054	1062	9	0.4	HLA-B*15:01
KYEQYIKWPW	1205	1214	10	0.4	HLA-A*24:02
FIAGLIAIV	1220	1228	9	0.4	HLA-A*02:01
NASVVNIQK	1173	1181	9	0.41	HLA-A*68:01
GVYYHKNNK	142	150	9	0.41	HLA-A*11:01
SLIDLQELGK	1196	1205	10	0.41	HLA-A*11:01
NLTTRTQL	17	24	8	0.41	HLA-B*08:01
GEVFNATRF	339	347	9	0.41	HLA-B*40:01
NLDSKVGGNY	440	449	10	0.41	HLA-A*01:01
VGGNYNYLY	445	453	9	0.41	HLA-A*30:02
MSLGAENSVAY	697	707	11	0.41	HLA-B*35:01
LPPLLTDEMI	861	870	10	0.41	HLA-B*53:01
FPQSAPHGVV	1052	1061	10	0.41	HLA-B*07:02
TEKSNIIRGW	95	104	10	0.42	HLA-B*44:03
TFEYVSQPF	167	175	9	0.42	HLA-A*23:01
KLNDLCFTNV	386	395	10	0.42	HLA-A*02:01
LPPLLTDEMI	861	870	10	0.42	HLA-B*51:01
TPCSFGGVSV	588	597	10	0.42	HLA-B*07:02
LTDEMIAQYT	865	874	10	0.42	HLA-A*01:01
YYVGYLQPR	265	273	9	0.43	HLA-A*33:01
AEIRASANLA	1016	1025	10	0.43	HLA-B*44:03
VFVSNGTHWF	1094	1103	10	0.43	HLA-A*23:01
EYVSQPFLM	169	177	9	0.44	HLA-A*24:02
TLLALHRSYL	240	249	10	0.44	HLA-B*08:01
TSNQVAVLY	604	612	9	0.44	HLA-A*30:02
AENSVAYSNN	701	710	10	0.44	HLA-B*44:02
TLADAGFIK	827	835	9	0.44	HLA-A*11:01
YENQKLIANQF	917	927	11	0.44	HLA-B*44:02
HADQLTPTW	625	633	9	0.45	HLA-B*57:01
TNSFTRGVY	29	37	9	0.45	HLA-A*30:02
NSFTRGVYY	30	38	9	0.45	HLA-A*01:01
CTFEYVSQPF	166	175	10	0.45	HLA-A*32:01
AYYVGYLQPR	264	273	10	0.45	HLA-A*33:01
EILDITPCSF	583	592	10	0.45	HLA-A*26:01
LPFNDGVY	84	91	8	0.46	HLA-B*35:01
LQPRTFLLKY	270	279	10	0.46	HLA-B*15:01
RLQSLQTYV	1000	1008	9	0.46	HLA-A*02:03
VVFLHVTYV	1060	1068	9	0.46	HLA-A*02:03
LIDLQELGKY	1197	1206	10	0.46	HLA-A*01:01
ITDAVDCAL	285	293	9	0.46	HLA-A*01:01
RFASVYAWNR	346	355	10	0.46	HLA-A*33:01
SPRRARSVASQ	680	690	11	0.46	HLA-B*07:02
SEPVLKGVKL	1261	1270	10	0.46	HLA-B*40:01
VYSTGSNVF	635	643	9	0.47	HLA-A*23:01
KQIYKTPPIK	786	795	10	0.47	HLA-A*03:01
STQDLFLPF	50	58	9	0.47	HLA-A*26:01
GYLQPRTFLL	268	277	10	0.47	HLA-A*24:02
NVYADSFVIR	394	403	10	0.47	HLA-A*33:01
LPVSMTKTSV	727	736	10	0.47	HLA-B*07:02
LPFFSNVTWFH	56	66	11	0.48	HLA-B*53:01
RFASVYAWNR	346	355	10	0.48	HLA-A*68:01
SPTKLNDLCF	383	392	10	0.48	HLA-B*53:01
QPYRVVVLSF	506	515	10	0.48	HLA-B*07:02
LSSTASALGK	938	947	10	0.48	HLA-A*11:01
QTYVTQQLIR	1005	1014	10	0.48	HLA-A*68:01
KVFRSSVLH	41	49	9	0.49	HLA-A*03:01
QTGKIADYNY	414	423	10	0.49	HLA-A*30:02
SETKCTLKSF	297	306	10	0.49	HLA-B*44:02
KSFTVEKGI	304	312	9	0.49	HLA-B*57:01
RLFRKSNL	454	461	8	0.49	HLA-B*08:01
YIWLGFIAGL	1215	1224	10	0.49	HLA-A*02:01
FVFLVLLPL	2	10	9	0.5	HLA-A*02:01
VTWFHAIHV	62	70	9	0.5	HLA-A*68:02
LPFNDGVYF	84	92	9	0.5	HLA-B*53:01
LPFNDGVYF	84	92	9	0.5	HLA-B*35:01
YSSANNCTF	160	168	9	0.5	HLA-B*58:01
INITRFQTL	233	241	9	0.5	HLA-B*08:01
RQIAPGQTG	408	416	9	0.5	HLA-B*15:01
KIADYNYKL	417	425	9	0.5	HLA-A*32:01
LPDDFTGCV	425	433	9	0.5	HLA-B*51:01
ESNKKFLPF	554	562	9	0.5	HLA-B*15:01
ITPCSFGGV	587	595	9	0.5	HLA-A*68:02
RARSVASQS	683	691	9	0.5	HLA-A*30:01
IAIPTNFTI	712	720	9	0.5	HLA-B*53:01
LQYGSFCTQ	754	762	9	0.5	HLA-B*15:01
QLNRALTGI	762	770	9	0.5	HLA-A*02:03
GTITSGWTF	880	888	9	0.5	HLA-B*57:01
LQIPFAMQM	894	902	9	0.5	HLA-B*15:01
LVKQLSSNF	962	970	9	0.5	HLA-B*15:01
HWFVTQRNFY	1101	1110	10	0.5	HLA-A*30:02
RKSNLKPFER	457	466	10	0.51	HLA-A*31:01
TQDLFLPF	51	58	8	0.51	HLA-B*15:01
AYYVGYLQPR	264	273	10	0.51	HLA-A*31:01
TLKSFTVEK	302	310	9	0.52	HLA-A*03:01
KQIYKTPPIK	786	795	10	0.52	HLA-A*30:01
GVFVSNGTHW	1093	1102	10	0.52	HLA-B*58:01
IHADQLTPTW	624	633	10	0.52	HLA-B*53:01
TYVPAQEKNF	1066	1075	10	0.52	HLA-A*24:02
GEVFNATRF	339	347	9	0.53	HLA-B*44:02
PFAMQMAYR	897	905	9	0.53	HLA-A*33:01
CNDPFLGVY	136	144	9	0.53	HLA-A*01:01
KYEQYIKWPWY	1205	1215	11	0.53	HLA-B*44:02
RVYSTGSNVF	634	643	10	0.54	HLA-A*24:02
IYSKHTPINL	203	212	10	0.54	HLA-A*24:02
FVFLVLLPLV	2	11	10	0.55	HLA-A*02:03
CYFPLQSYGFQ	488	498	11	0.55	HLA-A*24:02
LQYGSFCTQL	754	763	10	0.55	HLA-A*02:06
VFVSNGTHWF	1094	1103	10	0.55	HLA-A*24:02
GTHWFVTQR	1099	1107	9	0.55	HLA-A*68:01
FQFCNDPF	133	140	8	0.55	HLA-B*15:01
LPIGINITRF	229	238	10	0.55	HLA-B*51:01
QTNSPRRAR	677	685	9	0.55	HLA-A*33:01
LPQGFSAL	216	223	8	0.56	HLA-B*07:02
YNYLYRLFR	449	457	9	0.56	HLA-A*68:01
KTSVDCTMY	733	741	9	0.56	HLA-A*01:01
KQLSSNFGAI	964	973	10	0.56	HLA-A*02:06
EMIAQYTSAL	868	877	10	0.56	HLA-B*08:01
NVTWFHAIHV	61	70	10	0.56	HLA-A*68:02
FKIYSKHTPI	201	210	10	0.56	HLA-A*02:03
GWTAGAAAYY	257	266	10	0.56	HLA-A*01:01
TLKSFTVEK	302	310	9	0.56	HLA-A*11:01
PQIITTDNTF	1112	1121	10	0.56	HLA-B*15:01
CNDPFLGVYY	136	145	10	0.57	HLA-A*01:01
SASFSTFK	371	378	8	0.57	HLA-A*11:01
RSVASQSIIAY	685	695	11	0.57	HLA-A*30:02
VVFLHVTYV	1060	1068	9	0.57	HLA-A*02:06
AYTNSFTRGVY	27	37	11	0.58	HLA-A*01:01
VYAWNRKRI	350	358	9	0.58	HLA-A*23:01
SASFSTFKCY	371	380	10	0.58	HLA-A*30:02
ISVTTEILPV	720	729	10	0.58	HLA-A*02:06
LSSTASALGK	938	947	10	0.58	HLA-A*03:01
LLIVNNATNV	117	126	10	0.59	HLA-A*02:03
RVYSTGSNVF	634	643	10	0.59	HLA-A*23:01
IPIGAGICASY	664	674	11	0.59	HLA-B*35:01
FTISVTTEI	718	726	9	0.59	HLA-A*02:06
HLMSFPQSA	1048	1056	9	0.59	HLA-A*02:03
FVSNGTHWF	1095	1103	9	0.59	HLA-A*26:01
KWPWYIWLGFI	1211	1221	11	0.59	HLA-A*32:01
KRFDNPVLPF	77	86	10	0.59	HLA-A*32:01
SYQTQTNSPR	673	682	10	0.59	HLA-A*33:01
MIAQYTSALL	869	878	10	0.59	HLA-A*68:02
IPFAMQMAYRF	896	906	11	0.59	HLA-B*53:01
FVFLVLLPL	2	10	9	0.6	HLA-A*68:02
LPPAYTNSF	24	32	9	0.6	HLA-B*35:01
LPPAYTNSF	24	32	9	0.6	HLA-B*07:02
YSSANNCTF	160	168	9	0.6	HLA-B*15:01
CTFEYVSQPF	166	175	10	0.6	HLA-A*26:01
FPNITNLCPF	329	338	10	0.6	HLA-B*07:02
ESNKKFLPF	554	562	9	0.6	HLA-B*08:01
SYQTQTNSPR	673	682	10	0.6	HLA-A*31:01
QTNSPRRAR	677	685	9	0.6	HLA-A*31:01
LPPLLTDEM	861	869	9	0.6	HLA-B*51:01
LPPLLTDEM	861	869	9	0.6	HLA-B*35:01
AALQIPFAM	892	900	9	0.6	HLA-B*35:01
VVFLHVTYV	1060	1068	9	0.6	HLA-A*68:02
DISGINASV	1168	1176	9	0.6	HLA-A*68:02
IKWPWYIWLGF	1210	1220	11	0.6	HLA-A*32:01
FVFKNIDGYFK	192	202	11	0.6	HLA-A*11:01
YFPLQSYGF	489	497	9	0.6	HLA-A*23:01
FQFCNDPFLG	133	142	10	0.61	HLA-A*02:06
IPFAMQMAYR	896	905	10	0.61	HLA-A*68:01
IPFAMQMAYR	896	905	10	0.61	HLA-B*35:01
EFQFCNDPF	132	140	9	0.61	HLA-A*23:01
RQIAPGQTGK	408	417	10	0.61	HLA-A*03:01
GWTAGAAAY	257	265	9	0.62	HLA-A*30:02
YNSASFSTFK	369	378	10	0.62	HLA-A*68:01
TLADAGFIK	827	835	9	0.62	HLA-A*03:01
YSSANNCTF	160	168	9	0.62	HLA-A*01:01
YNYLYRLFR	449	457	9	0.62	HLA-A*31:01
FTISVTTEI	718	726	9	0.62	HLA-A*26:01
AQKFNGLTVL	852	861	10	0.62	HLA-B*15:01
FVSNGTHWFV	1095	1104	10	0.62	HLA-A*02:03
GWTAGAAAYY	257	266	10	0.63	HLA-A*30:02
FQTRAGCLI	643	651	9	0.63	HLA-A*02:06
YYHKNNKSW	144	152	9	0.64	HLA-A*24:02
AQALNTLVK	956	964	9	0.64	HLA-A*11:01
VFVSNGTHW	1094	1102	9	0.64	HLA-A*23:01
SLIDLQELGK	1196	1205	10	0.64	HLA-A*03:01
LLALHRSYL	241	249	9	0.64	HLA-A*02:03
SGWTAGAAAY	256	265	10	0.65	HLA-A*30:02
KCYGVSPTK	378	386	9	0.65	HLA-A*03:01
STECSNLLL	746	754	9	0.65	HLA-A*01:01
ENGTITDAV	281	289	9	0.65	HLA-A*68:02
IYQTSNFRV	312	320	9	0.65	HLA-A*23:01
SKRVDFCGK	1037	1045	9	0.65	HLA-A*30:01
FPLQSYGF	490	497	8	0.66	HLA-B*35:01
AEVQIDRLI	989	997	9	0.66	HLA-B*40:01
QELGKYEQYI	1201	1210	10	0.66	HLA-B*44:03
RARSVASQSI	683	692	10	0.67	HLA-B*07:02
SVLNDILSR	975	983	9	0.67	HLA-A*11:01
WIFGTTLDSK	104	113	10	0.67	HLA-A*03:01
ASQSIIAY	688	695	8	0.67	HLA-A*30:02
RASANLAATK	1019	1028	10	0.67	HLA-A*11:01
QELGKYEQY	1201	1209	9	0.67	HLA-B*44:02
GQTGKIADY	413	421	9	0.68	HLA-A*30:02
KWPWYIWLG	1211	1219	9	0.68	HLA-A*24:02
CEFQFCNDPF	131	140	10	0.68	HLA-B*40:01
RVYSSANNCTF	158	168	11	0.68	HLA-A*32:01
NFKNLREFVFK	185	195	11	0.68	HLA-A*33:01
ASVYAWNRKR	348	357	10	0.68	HLA-A*31:01
ISNCVADY	358	365	8	0.68	HLA-A*30:02
VEGFNCYFPLQ	483	493	11	0.68	HLA-B*40:01
FPLQSYGF	490	497	8	0.69	HLA-B*53:01
ESNKKFLPF	554	562	9	0.69	HLA-A*26:01
NTSNQVAVLY	603	612	10	0.69	HLA-A*30:02
NFKNLREFVF	185	194	10	0.69	HLA-A*23:01
ATRFASVYAW	344	353	10	0.69	HLA-B*58:01
LQIPFAMQM	894	902	9	0.69	HLA-A*02:06
VYYHKNNKSW	143	152	10	0.69	HLA-A*23:01
YLQPRTFLLK	269	278	10	0.69	HLA-A*11:01
YSVLYNSASF	365	374	10	0.69	HLA-B*35:01
SASFSTFKCY	371	380	10	0.69	HLA-B*58:01
FCNDPFLGVY	135	144	10	0.7	HLA-A*01:01
YLQPRTFLLKY	269	279	11	0.7	HLA-A*01:01
QPTESIVRF	321	329	9	0.7	HLA-B*53:01
FNATRFASV	342	350	9	0.7	HLA-A*68:02
NATRFASVY	343	351	9	0.7	HLA-B*35:01
RFASVYAW	346	353	8	0.7	HLA-B*58:01
RFASVYAW	346	353	8	0.7	HLA-A*32:01
NSASFSTFK	370	378	9	0.7	HLA-A*03:01
QIAPGQTGK	409	417	9	0.7	HLA-A*03:01
KIADYNYKL	417	425	9	0.7	HLA-A*02:01
YRLFRKSNL	453	461	9	0.7	HLA-B*08:01
RLFRKSNLK	454	462	9	0.7	HLA-A*30:01
DIADTTDAV	568	576	9	0.7	HLA-A*68:02
DVNCTEVPV	614	622	9	0.7	HLA-A*68:02
IPTNFTISV	714	722	9	0.7	HLA-B*07:02
FTISVTTEI	718	726	9	0.7	HLA-B*51:01
TSVDCTMYI	734	742	9	0.7	HLA-A*68:02
EVFAQVKQIYK	780	790	11	0.7	HLA-A*68:01
RSFIEDLLF	815	823	9	0.7	HLA-A*32:01
MIAQYTSALL	869	878	10	0.7	HLA-B*08:01
GTITSGWTF	880	888	9	0.7	HLA-B*58:01
ITSGWTFGA	882	890	9	0.7	HLA-A*68:02
WTFGAGAAL	886	894	9	0.7	HLA-A*68:02
VEAEVQIDRL	987	996	10	0.7	HLA-B*40:01
RLQSLQTYV	1000	1008	9	0.7	HLA-A*02:01
MTSCCSCLK	1237	1245	9	0.7	HLA-A*30:01
LPFFSNVTW	56	64	9	0.7	HLA-B*57:01
SPRRARSVA	680	688	9	0.71	HLA-B*08:01
FASTEKSNI	92	100	9	0.72	HLA-B*51:01
FEYVSQPFLM	168	177	10	0.72	HLA-B*40:01
FVFKNIDGYF	192	201	10	0.72	HLA-A*26:01
QEVFAQVKQI	779	788	10	0.72	HLA-B*44:03
IWLGFIAGLI	1216	1225	10	0.72	HLA-A*23:01
KSWMESEFRVY	150	160	11	0.72	HLA-A*30:02
CVADYSVLY	361	369	9	0.73	HLA-A*30:02
QPYRVVVLSF	506	515	10	0.73	HLA-B*51:01
TESNKKFLPF	553	562	10	0.73	HLA-B*44:03
IPFAMQMAYR	896	905	10	0.73	HLA-A*33:01
PTNGVGYQPY	499	508	10	0.74	HLA-A*01:01
FELLHAPATV	515	524	10	0.74	HLA-A*02:01
YYVGYLQPRTF	265	275	11	0.75	HLA-A*23:01
ESNKKFLPF	554	562	9	0.75	HLA-A*32:01
SLGAENSVAY	698	707	10	0.75	HLA-B*15:01
VVIGIVNNTVY	1128	1138	11	0.75	HLA-A*30:02
IGIVNNTVY	1130	1138	9	0.75	HLA-A*30:02
LIAIVMVTI	1224	1232	9	0.75	HLA-B*51:01
GSFCTQLNR	757	765	9	0.76	HLA-A*11:01
FAMQMAYRF	898	906	9	0.76	HLA-A*23:01
VLYNSASFSTF	367	377	11	0.76	HLA-B*15:01
PIGAGICASY	665	674	10	0.76	HLA-A*30:02
EILPVSMTK	725	733	9	0.76	HLA-A*68:01
TECSNLLLQY	747	756	10	0.76	HLA-B*44:02
LADAGFIKQY	828	837	10	0.76	HLA-A*01:01
SEFRVYSSAN	155	164	10	0.77	HLA-B*44:03
DLPIGINITR	228	237	10	0.77	HLA-A*68:01
QIPFAMQMAY	895	904	10	0.77	HLA-A*26:01
RFDNPVLPF	78	86	9	0.77	HLA-A*23:01
KLNDLCFTN	386	394	9	0.77	HLA-A*32:01
RAAEIRASA	1014	1022	9	0.77	HLA-B*07:02
CMTSCCSCLK	1236	1245	10	0.77	HLA-A*11:01
VYADSFVIR	395	403	9	0.78	HLA-A*31:01
IHADQLTPTW	624	633	10	0.78	HLA-B*58:01
TTEILPVSMTK	723	733	11	0.78	HLA-A*11:01
VVIKVCEFQF	126	135	10	0.78	HLA-A*23:01
TAGAAAYY	259	266	8	0.78	HLA-A*30:02
SLIDLQELGKY	1196	1206	11	0.78	HLA-A*01:01
SSQCVNLTTR	12	21	10	0.79	HLA-A*31:01
CTLKSFTVEK	301	310	10	0.79	HLA-A*03:01
SVYAWNRKR	349	357	9	0.79	HLA-A*68:01
FIEDLLFNK	817	825	9	0.79	HLA-A*11:01
KPSKRSFI	811	818	8	0.79	HLA-B*07:02
RLITGRLQSL	995	1004	10	0.8	HLA-B*15:01
LPLVSSQCV	8	16	9	0.8	HLA-B*53:01
VLPFNDGVYF	83	92	10	0.8	HLA-B*15:01
WMESEFRVY	152	160	9	0.8	HLA-B*15:01
REFVFKNIDGY	190	200	11	0.8	HLA-A*30:02
TAGAAAYYV	259	267	9	0.8	HLA-A*68:02
FPNITNLCP	329	337	9	0.8	HLA-B*53:01
FASVYAWNRK	347	356	10	0.8	HLA-A*68:01
CVADYSVLY	361	369	9	0.8	HLA-B*35:01
SVLYNSASF	366	374	9	0.8	HLA-B*15:01
ASFSTFKCY	372	380	9	0.8	HLA-B*15:01
FTNVYADSF	392	400	9	0.8	HLA-A*32:01
EGFNCYFPL	484	492	9	0.8	HLA-A*68:02
YGFQPTNGV	495	503	9	0.8	HLA-A*68:02
GVLTESNKK	550	558	9	0.8	HLA-A*11:01
TSNQVAVLY	604	612	9	0.8	HLA-B*58:01
GAGICASY	667	674	8	0.8	HLA-A*30:02
LGAENSVAY	699	707	9	0.8	HLA-B*15:01
SVAYSNNSI	704	712	9	0.8	HLA-A*32:01
IPTNFTISV	714	722	9	0.8	HLA-B*51:01
FTISVTTEI	718	726	9	0.8	HLA-A*02:01
FIKQYGDCL	833	841	9	0.8	HLA-B*08:01
MIAQYTSAL	869	877	9	0.8	HLA-A*68:02
MIAQYTSAL	869	877	9	0.8	HLA-B*07:02
FAMQMAYRF	898	906	9	0.8	HLA-B*58:01
QMAYRFNGI	901	909	9	0.8	HLA-B*08:01
LITGRLQSL	996	1004	9	0.8	HLA-B*08:01
QSAPHGVVF	1054	1062	9	0.8	HLA-B*58:01
KNFTTAPAI	1073	1081	9	0.8	HLA-A*32:01
VFVSNGTHW	1094	1102	9	0.8	HLA-B*58:01
IAIVMVTIM	1225	1233	9	0.8	HLA-B*51:01
IAIVMVTIM	1225	1233	9	0.8	HLA-B*58:01
VLYNSASF	367	374	8	0.81	HLA-B*15:01
EVFAQVKQI	780	788	9	0.81	HLA-A*26:01
AENSVAYS	701	708	8	0.81	HLA-B*44:02
FIAGLIAIV	1220	1228	9	0.82	HLA-A*26:01
VLSFELLHA	512	520	9	0.82	HLA-A*02:03
LNDLCFTNVY	387	396	10	0.83	HLA-A*01:01
QTGKIADYNY	414	423	10	0.83	HLA-A*01:01
FAQVKQIYK	782	790	9	0.83	HLA-A*11:01
MQMAYRFNGI	900	909	10	0.83	HLA-A*02:03
HWFVTQRNF	1101	1109	9	0.83	HLA-A*23:01
HVTYVPAQEK	1064	1073	10	0.83	HLA-A*68:01
TNSFTRGVYY	29	38	10	0.84	HLA-A*01:01
STEKSNIIR	94	102	9	0.84	HLA-A*68:01
GIYQTSNFR	311	319	9	0.84	HLA-A*68:01
YNSASFSTF	369	377	9	0.84	HLA-A*23:01
LLAGTITSGW	877	886	10	0.84	HLA-B*53:01
KYEQYIKWPW	1205	1214	10	0.84	HLA-A*23:01
AEHVNNSY	653	660	8	0.84	HLA-B*44:02
NIDGYFKIY	196	204	9	0.85	HLA-A*01:01
DSKVGGNYNY	442	451	10	0.85	HLA-A*30:02
FERDISTEI	464	472	9	0.85	HLA-B*40:01
TTEILPVSMTK	723	733	11	0.85	HLA-A*03:01
LEILDITPC	582	590	9	0.86	HLA-B*40:01
TLADAGFIK	827	835	9	0.86	HLA-A*68:01
DCLGDIAAR	839	847	9	0.86	HLA-A*33:01
SSTASALGK	939	947	9	0.86	HLA-A*03:01
YIWLGFIAGL	1215	1224	10	0.86	HLA-A*02:06
GLIAIVMVTI	1223	1232	10	0.86	HLA-A*02:03
IAIPTNFTI	712	720	9	0.86	HLA-B*57:01
TEKSNIIRGWI	95	105	11	0.87	HLA-B*44:02
DEDDSEPVL	1257	1265	9	0.87	HLA-B*40:01
YLYRLFRK	451	458	8	0.88	HLA-A*03:01
GSFCTQLNR	757	765	9	0.88	HLA-A*31:01
AEIRASANLA	1016	1025	10	0.88	HLA-A*30:01
PWYIWLGFI	1213	1221	9	0.88	HLA-A*23:01
GIYQTSNFR	311	319	9	0.89	HLA-A*31:01
EILPVSMTK	725	733	9	0.89	HLA-A*11:01
SSQCVNLTTR	12	21	10	0.89	HLA-A*68:01
GVYYPDKVFR	35	44	10	0.89	HLA-A*31:01
FLPFQQFGR	559	567	9	0.89	HLA-A*68:01
AMQMAYRF	899	906	8	0.89	HLA-A*32:01
STASALGKL	940	948	9	0.89	HLA-A*26:01
RASANLAATK	1019	1028	10	0.89	HLA-A*03:01
VLYNSASFSTF	367	377	11	0.9	HLA-A*23:01
AYSNNSIAI	706	714	9	0.9	HLA-A*24:02
RFDNPVLPF	78	86	9	0.9	HLA-A*24:02
LPFNDGVYF	84	92	9	0.9	HLA-B*51:01
FASTEKSNI	92	100	9	0.9	HLA-B*53:01
NLCPFGEVF	334	342	9	0.9	HLA-B*15:01
YSVLYNSASF	365	374	10	0.9	HLA-A*32:01
YNSASFSTF	369	377	9	0.9	HLA-B*15:01
FQPTNGVGY	497	505	9	0.9	HLA-B*15:01
LIGAEHVNNSY	650	660	11	0.9	HLA-A*30:02
SVAYSNNSI	704	712	9	0.9	HLA-A*68:02
QIPFAMQMAYR	895	905	11	0.9	HLA-A*33:01
MAYRFNGIGV	902	911	10	0.9	HLA-B*51:01
RLDKVEAEV	983	991	9	0.9	HLA-A*02:01
ASANLAATK	1020	1028	9	0.9	HLA-A*03:01
HLMSFPQSA	1048	1056	9	0.9	HLA-A*02:01
FVSNGTHWF	1095	1103	9	0.9	HLA-B*35:01
FVSGNCDVV	1121	1129	9	0.9	HLA-A*68:02
IAIVMVTIM	1225	1233	9	0.9	HLA-B*53:01
HVSGTNGTK	69	77	9	0.91	HLA-A*68:01
RLFRKSNLK	454	462	9	0.91	HLA-A*31:01
WMESEFRVY	152	160	9	0.91	HLA-A*01:01
FTISVTTEI	718	726	9	0.92	HLA-A*02:03
HVTYVPAQEK	1064	1073	10	0.92	HLA-A*03:01
LIDLQELGKY	1197	1206	10	0.92	HLA-A*30:02
GLIAIVMVTI	1223	1232	10	0.92	HLA-A*02:01
TFEYVSQPF	167	175	9	0.92	HLA-A*24:02
RSVASQSI	685	692	8	0.92	HLA-B*58:01
QEVFAQVKQIY	779	789	11	0.92	HLA-B*44:02
TQDLFLPFF	51	59	9	0.93	HLA-A*02:06
ASVYAWNRK	348	356	9	0.93	HLA-A*11:01
QPYRVVVLSF	506	515	10	0.93	HLA-A*23:01
IEDLLFNKVTL	818	828	11	0.93	HLA-B*40:01
VYSTGSNVFQ	635	644	10	0.94	HLA-A*24:02
YLQPRTFLL	269	277	9	0.94	HLA-A*02:06
SVLYNSASF	366	374	9	0.94	HLA-A*26:01
TGKIADYNY	415	423	9	0.94	HLA-A*30:02
RSSVLHSTQD	44	53	10	0.95	HLA-B*58:01
FVFKNIDGYF	192	201	10	0.95	HLA-A*23:01
VFKNIDGYF	193	201	9	0.95	HLA-A*23:01
KLNDLCFTNVY	386	396	11	0.95	HLA-A*01:01
IGAEHVNNSY	651	660	10	0.95	HLA-B*15:01
FAMQMAYRF	898	906	9	0.95	HLA-A*24:02
ISSVLNDILS	973	982	10	0.95	HLA-B*58:01
EELDKYFKNH	1150	1159	10	0.95	HLA-B*44:03
EPLVDLPIGI	224	233	10	0.95	HLA-B*53:01
STGSNVFQTR	637	646	10	0.95	HLA-A*68:01
SLSSTASAL	937	945	9	0.95	HLA-A*02:03
STEKSNIIRGW	94	104	11	0.96	HLA-B*44:02
SSANNCTFEY	161	170	10	0.96	HLA-A*11:01
LEPLVDLPI	223	231	9	0.96	HLA-B*40:01
LTPGDSSSGW	249	258	10	0.96	HLA-B*53:01
NTQEVFAQV	777	785	9	0.96	HLA-A*02:06
RVDFCGKGY	1039	1047	9	0.96	HLA-A*30:02
VSNGTHWFV	1096	1104	9	0.96	HLA-B*58:01
NGTHWFVTQR	1098	1107	10	0.96	HLA-A*33:01
FEYVSQPFL	168	176	9	0.96	HLA-B*44:02
RTQLPPAYTN	21	30	10	0.97	HLA-B*57:01
QPYRVVVLSF	506	515	10	0.97	HLA-B*53:01
NSVAYSNNSI	703	712	10	0.97	HLA-A*68:02
QELGKYEQYI	1201	1210	10	0.97	HLA-B*44:02
YLQPRTFLL	269	277	9	0.97	HLA-A*02:03
STECSNLLLQY	746	756	11	0.97	HLA-A*01:01
QYGSFCTQL	755	763	9	0.97	HLA-A*24:02
QMAYRFNGI	901	909	9	0.97	HLA-A*02:03
VMVTIMLCCM	1228	1237	10	0.97	HLA-B*15:01
ADQLTPTW	626	633	8	0.98	HLA-B*58:01
KQIYKTPPIK	786	795	10	0.98	HLA-A*11:01
VTWFHAIHV	62	70	9	0.98	HLA-A*02:06
RVYSTGSNV	634	642	9	0.98	HLA-A*02:03
KSNIIRGWI	97	105	9	0.99	HLA-B*58:01
LPIGINITR	229	237	9	0.99	HLA-A*68:01
WTFGAGAAL	886	894	9	0.99	HLA-A*26:01
WPWYIWLGFI	1212	1221	10	0.99	HLA-B*53:01
WTAGAAAYYV	258	267	10	0.99	HLA-A*01:01
SVYAWNRKR	349	357	9	0.99	HLA-A*33:01
QIYKTPPIK	787	795	9	0.99	HLA-A*11:01
RSFIEDLLF	815	823	9	0.99	HLA-A*23:01
MIAQYTSAL	869	877	9	0.99	HLA-A*02:03
NQFNSAIGK	925	933	9	0.99	HLA-A*11:01
